# Supplementary material for: Culture-Independent and Culture-Dependent Characterization of the Black Soldier Fly Gut Microbiome Reveals a Large Proportion of Culturable Bacteria with Potential for Industrial Applications
Source: Microorganisms. 2021 Jul 31;9(8):1642. doi: 10.3390/microorganisms9081642 (PMC8398798; doi:10.3390/microorganisms9081642)
Supplement: Supplementary file 1 [file microorganisms-09-01642-s001.zip]

Archive with 4 entries (4 files):
- Figure S2.pdf
- figure_S1.pdf
- Table S1 and Table S2.xlsx
- Table S3.xlsx
