# Supplementary material for: Culture-Independent and Culture-Dependent Characterization of the Black Soldier Fly Gut Microbiome Reveals a Large Proportion of Culturable Bacteria with Potential for Industrial Applications
Source: Microorganisms. 2021 Jul 31;9(8):1642. doi: 10.3390/microorganisms9081642 (PMC8398798; doi:10.3390/microorganisms9081642)
Supplement: Supplementary file 1 [file microorganisms-09-01642-s001.zip › Table S1 and Table S2.xlsx]

## Sheet: Table_S1_Amplicon 
	Table S1. Interactive Excel spreadsheet providing details of the bacterial community composition based on 16S rRNA amplicon sequencing classified using SILVA 138.1 and the NCBI nucleotide databases. Shown are the relative abundances of ASV counts on different taxonomic levels. The categories on the left allow switching between different taxonomic levels (2: Phylum; 3: Class; 4: Order; 5: Family; …
	Phylum_S	Class_S	Order_S	Family_S	Genus_S	G1_01	G1_02	G1_03	G2_01	G2_02	G2_03	Average (6 samples)	Phylum_N	Class_N	Order_N	Family_N	Genus_N
1	Actinobacteriota	Actinobacteria	Actinomycetales	Actinomycetaceae	Actinomyces	0.281877	1.46296	0.911123	0.151579	0.534005	0.277252	0.603134	Actinobacteria	Actinobacteria	Actinomycetales	Actinomycetaceae	environmental samples
2	Actinobacteriota	Actinobacteria	Actinomycetales	Actinomycetaceae	Actinomyces	0.0196899	0.0307669	0.83379	0	0	0	0.147375	Actinobacteria	Actinobacteria	Actinomycetales	Actinomycetaceae	NA
3	Actinobacteriota	Actinobacteria	Actinomycetales	Actinomycetaceae	Actinomyces	0	0	0.330423	0	0	0	0.0550705	Actinobacteria	Actinobacteria	Actinomycetales	Actinomycetaceae	NA
4	Actinobacteriota	Actinobacteria	Actinomycetales	Actinomycetaceae	Actinomyces	0	0	0	0	0.210754	0	0.0351257	Actinobacteria	Actinobacteria	Actinomycetales	Actinomycetaceae	environmental samples
5	Actinobacteriota	Actinobacteria	Actinomycetales	Actinomycetaceae	Actinomyces	0.280841	1.043	0.293865	0	0	0	0.269617	Actinobacteria	Actinobacteria	Actinomycetales	environmental samples	NA
6	Actinobacteriota	Actinobacteria	Actinomycetales	Actinomycetaceae	Actinomyces	0.482922	0.463041	3.30704	2.33837	4.33755	3.46566	2.3991	Actinobacteria	Actinobacteria	Actinomycetales	Actinomycetaceae	environmental samples
					Actinomyces	1.06533	2.99977	5.67624	2.48995	5.08231	3.74291	3.50942
				Actinomycetaceae		1.06533	2.99977	5.67624	2.48995	5.08231	3.74291	3.50942
			Actinomycetales			1.06533	2.99977	5.67624	2.48995	5.08231	3.74291	3.50942
7	Actinobacteriota	Actinobacteria	Bifidobacteriales	Bifidobacteriaceae	Neoscardovia	0	0	0.0407756	0	0	0	0.00679593	Actinobacteria	Actinobacteria	Bifidobacteriales	Bifidobacteriaceae	Neoscardovia
8	Actinobacteriota	Actinobacteria	Bifidobacteriales	Bifidobacteriaceae	Neoscardovia	0	0	0.625694	0	0	0	0.104282	Actinobacteria	Actinobacteria	Bifidobacteriales	Bifidobacteriaceae	Neoscardovia
					Neoscardovia	0	0	0.66647	0	0	0	0.111078
				Bifidobacteriaceae		0	0	0.66647	0	0	0	0.111078
			Bifidobacteriales			0	0	0.66647	0	0	0	0.111078
9	Actinobacteriota	Actinobacteria	Corynebacteriales	Corynebacteriaceae	Corynebacterium	0.0860139	0.312284	0	0	0	0	0.0663829	Actinobacteria	Actinobacteria	Corynebacteriales	Corynebacteriaceae	Corynebacterium
10	Actinobacteriota	Actinobacteria	Corynebacteriales	Corynebacteriaceae	Corynebacterium	0.290167	1.1476	0.485089	0.624507	0.61375	0.346566	0.584614	Actinobacteria	Actinobacteria	Corynebacteriales	Corynebacteriaceae	Corynebacterium
11	Actinobacteriota	Actinobacteria	Corynebacteriales	Corynebacteriaceae	Corynebacterium	0.00414525	0.00923006	0	0	0	0	0.00222922	Actinobacteria	Actinobacteria	Corynebacteriales	Corynebacteriaceae	Corynebacterium
12	Actinobacteriota	Actinobacteria	Corynebacteriales	Corynebacteriaceae	Corynebacterium	0	0	0.0196848	0	0	0	0.00328079	Actinobacteria	Actinobacteria	Corynebacteriales	Corynebacteriaceae	Corynebacterium
13	Actinobacteriota	Actinobacteria	Corynebacteriales	Corynebacteriaceae	Corynebacterium	0	0	0	0.105095	0.0341763	0.116842	0.0426856	Actinobacteria	Actinobacteria	Corynebacteriales	Corynebacteriaceae	Corynebacterium
14	Actinobacteriota	Actinobacteria	Corynebacteriales	Corynebacteriaceae	Corynebacterium	0	0	0.0449937	0	0	0	0.00749896	Actinobacteria	Actinobacteria	Corynebacteriales	Corynebacteriaceae	Corynebacterium
15	Actinobacteriota	Actinobacteria	Corynebacteriales	Corynebacteriaceae	Corynebacterium	0	0	0.0984238	0	0	0	0.016404	Actinobacteria	Actinobacteria	Corynebacteriales	Corynebacteriaceae	Corynebacterium
16	Actinobacteriota	Actinobacteria	Corynebacteriales	Corynebacteriaceae	Corynebacterium	0	0	0.389477	0	0	0	0.0649128	Actinobacteria	Actinobacteria	Corynebacteriales	Corynebacteriaceae	Corynebacterium
17	Actinobacteriota	Actinobacteria	Corynebacteriales	Corynebacteriaceae	Corynebacterium	0	0.0907622	0	0	0.0619446	0	0.0254511	Actinobacteria	Actinobacteria	Corynebacteriales	Corynebacteriaceae	Corynebacterium
18	Actinobacteriota	Actinobacteria	Corynebacteriales	Corynebacteriaceae	Corynebacterium	0.0269441	0	0.0449937	0	0	0	0.0119896	Actinobacteria	Actinobacteria	Corynebacteriales	Corynebacteriaceae	Corynebacterium
19	Actinobacteriota	Actinobacteria	Corynebacteriales	Corynebacteriaceae	Corynebacterium	0	0	0.0365574	0	0	0	0.0060929	Actinobacteria	Actinobacteria	Corynebacteriales	Corynebacteriaceae	Corynebacterium
20	Actinobacteriota	Actinobacteria	Corynebacteriales	Corynebacteriaceae	Corynebacterium	0	0	0.551173	0.109137	0.182274	0.0396075	0.147032	Actinobacteria	Actinobacteria	Corynebacteriales	Corynebacteriaceae	Corynebacterium
21	Actinobacteriota	Actinobacteria	Corynebacteriales	Corynebacteriaceae	Corynebacterium	0.29224	1.29682	0.0956117	0	0	0	0.280779	Actinobacteria	Actinobacteria	Corynebacteriales	Corynebacteriaceae	Corynebacterium
					Corynebacterium	0.699511	2.8567	1.766	0.83874	0.892145	0.503015	1.25935
				Corynebacteriaceae		0.699511	2.8567	1.766	0.83874	0.892145	0.503015	1.25935
22	Actinobacteriota	Actinobacteria	Corynebacteriales	Dietziaceae	Dietzia	0.0227989	0.110761	0	0	0.0270563	0.0673327	0.0379914	Actinobacteria	Actinobacteria	Corynebacteriales	Dietziaceae	Dietzia
					Dietzia	0.0227989	0.110761	0	0	0.0270563	0.0673327	0.0379914
				Dietziaceae		0.0227989	0.110761	0	0	0.0270563	0.0673327	0.0379914
23	Actinobacteriota	Actinobacteria	Corynebacteriales	NA	NA	0	0	0.00140605	0	0	0	0.000234342		environmental samples	NA	NA	NA
					NA	0	0	0.00140605	0	0	0	0.000234342
				NA		0	0	0.00140605	0	0	0	0.000234342
			Corynebacteriales			0.72231	2.96746	1.76741	0.83874	0.919201	0.570348	1.29758
24	Actinobacteriota	Actinobacteria	Micrococcales	Beutenbergiaceae	NA	0.976206	1.63834	0.718494	0.426444	0.300467	0.698082	0.793005	Actinobacteria	Actinobacteria	Micrococcales	Beutenbergiaceae	Miniimonas
					NA	0.976206	1.63834	0.718494	0.426444	0.300467	0.698082	0.793005
				Beutenbergiaceae		0.976206	1.63834	0.718494	0.426444	0.300467	0.698082	0.793005
25	Actinobacteriota	Actinobacteria	Micrococcales	Brevibacteriaceae	Brevibacterium	0	0	0.0140605	0	0	0	0.00234342	Actinobacteria	Actinobacteria	Micrococcales	Brevibacteriaceae	Brevibacterium
26	Actinobacteriota	Actinobacteria	Micrococcales	Brevibacteriaceae	Brevibacterium	0.0601061	0.276902	0	0	0	0	0.056168	Actinobacteria	Actinobacteria	Micrococcales	Brevibacteriaceae	Brevibacterium
27	Actinobacteriota	Actinobacteria	Micrococcales	Brevibacteriaceae	Brevibacterium	0.201045	1.04761	0.123733	0.0464844	0.0135281	0.0257449	0.243024	Actinobacteria	Actinobacteria	Micrococcales	Brevibacteriaceae	Brevibacterium
28	Actinobacteriota	Actinobacteria	Micrococcales	Brevibacteriaceae	Brevibacterium	0	0.0338436	0	0.0707371	0.0178002	0	0.0203968	Actinobacteria	Actinobacteria	Micrococcales	Brevibacteriaceae	Brevibacterium
29	Actinobacteriota	Actinobacteria	Micrococcales	Brevibacteriaceae	Brevibacterium	0	0	0	0	0	0.0752542	0.0125424	Actinobacteria	Actinobacteria	Micrococcales	Brevibacteriaceae	Brevibacterium
30	Actinobacteriota	Actinobacteria	Micrococcales	Brevibacteriaceae	Brevibacterium	0	0.212291	0	0	0	0	0.0353819	Actinobacteria	Actinobacteria	Micrococcales	Brevibacteriaceae	Brevibacterium
31	Actinobacteriota	Actinobacteria	Micrococcales	Brevibacteriaceae	Brevibacterium	0.0352346	0.00153834	0.025309	0	0	0	0.010347	Actinobacteria	Actinobacteria	Micrococcales	Brevibacteriaceae	Brevibacterium
					Brevibacterium	0.296385	1.57219	0.163102	0.117221	0.0313283	0.100999	0.380204
				Brevibacteriaceae		0.296385	1.57219	0.163102	0.117221	0.0313283	0.100999	0.380204
32	Actinobacteriota	Actinobacteria	Micrococcales	Dermabacteraceae	Brachybacterium	0	0	0	0.0141474	0	0	0.0023579	Actinobacteria	Actinobacteria	Micrococcales	Dermabacteraceae	Helcobacillus
33	Actinobacteriota	Actinobacteria	Micrococcales	Dermabacteraceae	Brachybacterium	0.0310894	0.0323052	0.0154666	0	0	0	0.0131435	Actinobacteria	Actinobacteria	Micrococcales	Dermabacteraceae	Brachybacterium
34	Actinobacteriota	Actinobacteria	Micrococcales	Dermabacteraceae	Brachybacterium	0	0	0	0	0	0.0247547	0.00412578	Actinobacteria	Actinobacteria	Micrococcales	Dermabacteraceae	Brachybacterium
					Brachybacterium	0.0310894	0.0323052	0.0154666	0.0141474	0	0.0247547	0.0196272
				Dermabacteraceae		0.0310894	0.0323052	0.0154666	0.0141474	0	0.0247547	0.0196272
35	Actinobacteriota	Actinobacteria	Micrococcales	Microbacteriaceae	Leucobacter	0.0186536	0.0907622	0	0	0	0	0.018236	Actinobacteria	Actinobacteria	Micrococcales	Microbacteriaceae	Canibacter
36	Actinobacteriota	Actinobacteria	Micrococcales	Microbacteriaceae	Leucobacter	0	0	0	0.0242527	0	0	0.00404212	Actinobacteria	Actinobacteria	Micrococcales	Microbacteriaceae	Leucobacter
37	Actinobacteriota	Actinobacteria	Micrococcales	Microbacteriaceae	Leucobacter	0	0	0	0	0.0163762	0.0227743	0.00652508	Actinobacteria	Actinobacteria	Micrococcales	Microbacteriaceae	Leucobacter
38	Actinobacteriota	Actinobacteria	Micrococcales	Microbacteriaceae	Leucobacter	0	0.0123067	0	0	0	0	0.00205112	Actinobacteria	Actinobacteria	Micrococcales	Microbacteriaceae	Leucobacter
39	Actinobacteriota	Actinobacteria	Micrococcales	Microbacteriaceae	Leucobacter	0	0.0723021	0	0	0	0	0.0120504	Actinobacteria	Actinobacteria	Micrococcales	Microbacteriaceae	Leucobacter
					Leucobacter	0.0186536	0.175371	0	0.0242527	0.0163762	0.0227743	0.0429047
40	Actinobacteriota	Actinobacteria	Micrococcales	Microbacteriaceae	NA	0.00725419	0.0630721	0.00843633	0	0	0	0.0131271	Actinobacteria	Actinobacteria	Micrococcales	Microbacteriaceae	Frigoribacterium
					NA	0.00725419	0.0630721	0.00843633	0	0	0	0.0131271
				Microbacteriaceae		0.0259078	0.238443	0.00843633	0.0242527	0.0163762	0.0227743	0.0560318
41	Actinobacteriota	Actinobacteria	Micrococcales	Micrococcaceae	Enteractinococcus	0	0.0261518	0	0	0	0	0.00435864	Actinobacteria	Actinobacteria	Micrococcales	Micrococcaceae	Yaniella
					Enteractinococcus	0	0.0261518	0	0	0	0	0.00435864
42	Actinobacteriota	Actinobacteria	Micrococcales	Micrococcaceae	Pseudoglutamicibacter	0.00103631	0	0	0	0	0	0.000172719	Actinobacteria	Actinobacteria	Actinomycetales	Micrococcaceae	Pseudoglutamicibacter
43	Actinobacteriota	Actinobacteria	Micrococcales	Micrococcaceae	Pseudoglutamicibacter	0.0155447	0.0384586	0	0	0	0	0.00900054	Actinobacteria	Actinobacteria	Micrococcales	Micrococcaceae	Pseudoglutamicibacter
44	Actinobacteriota	Actinobacteria	Micrococcales	Micrococcaceae	Pseudoglutamicibacter	0.0559609	0.136913	0	0	0	0	0.0321456	Actinobacteria	Actinobacteria	Micrococcales	Micrococcaceae	Pseudoglutamicibacter
					Pseudoglutamicibacter	0.0725419	0.175371	0	0	0	0	0.0413188
45	Actinobacteriota	Actinobacteria	Micrococcales	Micrococcaceae	NA	0.00103631	0	0	0	0	0	0.000172719	Actinobacteria	Actinobacteria	Micrococcales	Micrococcaceae	Pseudoglutamicibacter
					NA	0.00103631	0	0	0	0	0	0.000172719
				Micrococcaceae		0.0735782	0.201523	0	0	0	0	0.0458502
46	Actinobacteriota	Actinobacteria	Micrococcales	Promicromonosporaceae	Cellulosimicrobium	0	0	0	0	0.00783208	0	0.00130535	Actinobacteria	Actinobacteria	Micrococcales	Promicromonosporaceae	Cellulosimicrobium
					Cellulosimicrobium	0	0	0	0	0.00783208	0	0.00130535
				Promicromonosporaceae		0	0	0	0	0.00783208	0	0.00130535
47	Actinobacteriota	Actinobacteria	Micrococcales	Sanguibacteraceae	Sanguibacter-Flavimobilis	0.0269441	0.0292285	0	0	0	0	0.00936211	Actinobacteria	Actinobacteria	Micrococcales	Jonesiaceae	Flavimobilis
					Sanguibacter-Flavimobilis	0.0269441	0.0292285	0	0	0	0	0.00936211
				Sanguibacteraceae		0.0269441	0.0292285	0	0	0	0	0.00936211
48	Actinobacteriota	Actinobacteria	Micrococcales	NA	NA	0.0227989	0.0507653	0	0	0	0	0.0122607	Actinobacteria	Actinobacteria	Micrococcales	Ruaniaceae	Ruania
49	Actinobacteriota	Actinobacteria	Micrococcales	NA	NA	0	0	0.00281211	0	0	0	0.000468685	Actinobacteria	Actinobacteria	Micrococcales	Promicromonosporaceae	NA
50	Actinobacteriota	Actinobacteria	Micrococcales	NA	NA	0	0	0.00281211	0	0	0	0.000468685	Actinobacteria	Actinobacteria	Micrococcales	Ruaniaceae	NA
51	Actinobacteriota	Actinobacteria	Micrococcales	NA	NA	0	0.0246135	0	0	0	0	0.00410225	Actinobacteria	Actinobacteria	Micrococcales	Ruaniaceae	Ruania
52	Actinobacteriota	Actinobacteria	Micrococcales	NA	NA	0	0	0.00281211	0	0	0	0.000468685	Actinobacteria	Actinobacteria	Micrococcales	Microbacteriaceae	Leucobacter
					NA	0.0227989	0.0753788	0.00843633	0	0	0	0.017769
				NA		0.0227989	0.0753788	0.00843633	0	0	0	0.017769
			Micrococcales			1.45291	3.7874	0.913935	0.582065	0.356004	0.84661	1.32315
		Actinobacteria				3.24055	9.75463	9.02406	3.91075	6.35751	5.15987	6.24123
	Actinobacteriota					3.24055	9.75463	9.02406	3.91075	6.35751	5.15987	6.24123
53	Bacteroidota	Bacteroidia	Bacteroidales	Dysgonomonadaceae	Dysgonomonas	0	0	0.0632725	0	0	0	0.0105454	Bacteroidetes	Bacteroidia	Bacteroidales	Dysgonomonadaceae	Dysgonomonas
					Dysgonomonas	0	0	0.0632725	0	0	0	0.0105454
				Dysgonomonadaceae		0	0	0.0632725	0	0	0	0.0105454
			Bacteroidales			0	0	0.0632725	0	0	0	0.0105454
54	Bacteroidota	Bacteroidia	Flavobacteriales	Flavobacteriaceae	Flavobacterium	0.340947	0.0661488	0	0	0	0	0.0678493	Bacteroidetes	Flavobacteriia	Flavobacteriales	Flavobacteriaceae	Flavobacterium
55	Bacteroidota	Bacteroidia	Flavobacteriales	Flavobacteriaceae	Flavobacterium	0.172028	0.0399969	0	0	0	0	0.0353375	Bacteroidetes	Flavobacteriia	Flavobacteriales	Flavobacteriaceae	Myroides
56	Bacteroidota	Bacteroidia	Flavobacteriales	Flavobacteriaceae	Flavobacterium	0.0943044	0.0261518	0	0	0	0	0.020076	Bacteroidetes	Flavobacteriia	Flavobacteriales	Flavobacteriaceae	Flavobacterium
					Flavobacterium	0.607279	0.132298	0	0	0	0	0.123263
				Flavobacteriaceae		0.607279	0.132298	0	0	0	0	0.123263
57	Bacteroidota	Bacteroidia	Flavobacteriales	Weeksellaceae	Empedobacter	0	0	0.265744	0	0	0	0.0442907	Bacteroidetes	Flavobacteriia	Flavobacteriales	Weeksellaceae	Empedobacter
58	Bacteroidota	Bacteroidia	Flavobacteriales	Weeksellaceae	Empedobacter	0	0	0.181381	0	0	0	0.0302302	Bacteroidetes	Flavobacteriia	Flavobacteriales	Weeksellaceae	Empedobacter
					Empedobacter	0	0	0.447125	0	0	0	0.0745209
				Weeksellaceae		0	0	0.447125	0	0	0	0.0745209
			Flavobacteriales			0.607279	0.132298	0.447125	0	0	0	0.197784
59	Bacteroidota	Bacteroidia	Sphingobacteriales	Sphingobacteriaceae	Sphingobacterium	2.48922	1.65372	0.16732	0.0464844	0.0121041	0.0693131	0.739694	Bacteroidetes	Sphingobacteriia	Sphingobacteriales	Sphingobacteriaceae	Sphingobacterium
60	Bacteroidota	Bacteroidia	Sphingobacteriales	Sphingobacteriaceae	Sphingobacterium	0.261151	0.153834	0	0	0	0	0.0691642	Bacteroidetes	Sphingobacteriia	Sphingobacteriales	Sphingobacteriaceae	Sphingobacterium
61	Bacteroidota	Bacteroidia	Sphingobacteriales	Sphingobacteriaceae	Sphingobacterium	0.119176	0.0692254	0	0	0	0	0.0314002	Bacteroidetes	Sphingobacteriia	Sphingobacteriales	Sphingobacteriaceae	Olivibacter
62	Bacteroidota	Bacteroidia	Sphingobacteriales	Sphingobacteriaceae	Sphingobacterium	0	0	0.0126545	0	0	0	0.00210908	Bacteroidetes	Sphingobacteriia	Sphingobacteriales	Sphingobacteriaceae	Sphingobacterium
63	Bacteroidota	Bacteroidia	Sphingobacteriales	Sphingobacteriaceae	Sphingobacterium	0	0	0	0.0161685	0	0	0.00269475	Bacteroidetes	Sphingobacteriia	Sphingobacteriales	Sphingobacteriaceae	Sphingobacterium
64	Bacteroidota	Bacteroidia	Sphingobacteriales	Sphingobacteriaceae	Sphingobacterium	0	0	0	0	0.0121041	0.0128724	0.00416276	Bacteroidetes	Sphingobacteriia	Sphingobacteriales	Sphingobacteriaceae	Sphingobacterium
					Sphingobacterium	2.86955	1.87678	0.179975	0.0626528	0.0242082	0.0821855	0.849225
65	Bacteroidota	Bacteroidia	Sphingobacteriales	Sphingobacteriaceae	uncultured	0.412452	0.316899	0.0210908	0	0	0	0.125074	Bacteroidetes	Sphingobacteriia	Sphingobacteriales	Sphingobacteriaceae	NA
66	Bacteroidota	Bacteroidia	Sphingobacteriales	Sphingobacteriaceae	uncultured	9.73097	4.70887	0.026715	0	0	0	2.41109	Bacteroidetes	Sphingobacteriia	Sphingobacteriales	Sphingobacteriaceae	NA
					uncultured	10.1434	5.02577	0.0478059	0	0	0	2.53617
				Sphingobacteriaceae		13.013	6.90255	0.227781	0.0626528	0.0242082	0.0821855	3.38539
			Sphingobacteriales			13.013	6.90255	0.227781	0.0626528	0.0242082	0.0821855	3.38539
		Bacteroidia				13.6203	7.03484	0.738179	0.0626528	0.0242082	0.0821855	3.59372
	Bacteroidota					13.6203	7.03484	0.738179	0.0626528	0.0242082	0.0821855	3.59372
67	Firmicutes	Bacilli	Bacillales	Bacillaceae	Amphibacillus	0.0269441	0.0138451	0.0449937	0	0	0	0.0142972	Firmicutes	Bacilli	Bacillales	Bacillaceae	Amphibacillus
68	Firmicutes	Bacilli	Bacillales	Bacillaceae	Amphibacillus	0	0	0.149042	0	0	0	0.0248403	Firmicutes	Bacilli	Bacillales	Bacillaceae	Amphibacillus
69	Firmicutes	Bacilli	Bacillales	Bacillaceae	Amphibacillus	0.0124357	0.0523037	0.137793	0	0	0	0.0337555	Firmicutes	Bacilli	Bacillales	Bacillaceae	Amphibacillus
					Amphibacillus	0.0393799	0.0661488	0.331829	0	0	0	0.0728929
70	Firmicutes	Bacilli	Bacillales	Bacillaceae	Bacillus	0	0.0123067	0.00421816	0	0	0	0.00275415	Firmicutes	Bacilli	Bacillales	Bacillaceae	Weizmannia
71	Firmicutes	Bacilli	Bacillales	Bacillaceae	Bacillus	0	0	0.0126545	0	0	0	0.00210908	Firmicutes	Bacilli	Bacillales	Bacillaceae	Bacillus
72	Firmicutes	Bacilli	Bacillales	Bacillaceae	Bacillus	0	0	0.108266	0	0.0676407	0.063372	0.0398798	Firmicutes	Bacilli	Bacillales	Bacillaceae	Lederbergia
73	Firmicutes	Bacilli	Bacillales	Bacillaceae	Bacillus	0.110885	0.167679	0.181381	0.183916	0.0690647	0.0772346	0.131694	Firmicutes	Bacilli	Bacillales	Bacillaceae	Lederbergia
74	Firmicutes	Bacilli	Bacillales	Bacillaceae	Bacillus	0.105704	0.229213	0.302302	0	0	0	0.106203	Firmicutes	Bacilli	Bacillales	Bacillaceae	Bacillus
75	Firmicutes	Bacilli	Bacillales	Bacillaceae	Bacillus	0	0	0.00281211	0	0	0	0.000468685	Firmicutes	Bacilli	Bacillales	Bacillaceae	Caldibacillus
76	Firmicutes	Bacilli	Bacillales	Bacillaceae	Bacillus	0.988642	0.495347	0.264338	0.0404212	0.0334643	0.0188136	0.306838	Firmicutes	Bacilli	Bacillales	Bacillaceae	Bacillus
77	Firmicutes	Bacilli	Bacillales	Bacillaceae	Bacillus	0	0	0.00140605	0	0	0	0.000234342	Firmicutes	Bacilli	Bacillales	Bacillaceae	Geobacillus
78	Firmicutes	Bacilli	Bacillales	Bacillaceae	Bacillus	0.0373072	0.0338436	0.0857693	0	0	0	0.0261534	Firmicutes	Bacilli	Bacillales	Bacillaceae	Oceanobacillus
79	Firmicutes	Bacilli	Bacillales	Bacillaceae	Bacillus	0.0124357	0.0184601	0	0	0	0	0.00514931	Firmicutes	Bacilli	Bacillales	Bacillaceae	Bacillus
80	Firmicutes	Bacilli	Bacillales	Bacillaceae	Bacillus	0	0.00307669	0	0	0	0	0.000512781	Firmicutes	Bacilli	Bacillales	Bacillaceae	Caldibacillus
81	Firmicutes	Bacilli	Bacillales	Bacillaceae	Bacillus	0	0	0	0	0.00356004	0	0.000593339	Firmicutes	Bacilli	Bacillales	Bacillaceae	Bacillus
82	Firmicutes	Bacilli	Bacillales	Bacillaceae	Bacillus	0	0	0.00140605	0	0	0	0.000234342	Firmicutes	Bacilli	Bacillales	Bacillaceae	Bacillus
83	Firmicutes	Bacilli	Bacillales	Bacillaceae	Bacillus	0	0.00307669	0	0	0	0	0.000512781	Firmicutes	Bacilli	Bacillales	Bacillaceae	Mesobacillus
84	Firmicutes	Bacilli	Bacillales	Bacillaceae	Bacillus	0	0	0	0	0	0.00297056	0.000495094	Firmicutes	Bacilli	Bacillales	Bacillaceae	Lederbergia
85	Firmicutes	Bacilli	Bacillales	Bacillaceae	Bacillus	0.0082905	0	0	0	0	0	0.00138175	Firmicutes	Bacilli	Bacillales	Bacillaceae	Bacillus
86	Firmicutes	Bacilli	Bacillales	Bacillaceae	Bacillus	0	0.0307669	0.0351514	0	0	0	0.0109864	Firmicutes	Bacilli	Bacillales	Bacillaceae	Bacillus
87	Firmicutes	Bacilli	Bacillales	Bacillaceae	Bacillus	0	0.00307669	0	0	0	0	0.000512781	Firmicutes	Bacilli	Bacillales	Bacillaceae	Bacillus
88	Firmicutes	Bacilli	Bacillales	Bacillaceae	Bacillus	0	0.00307669	0	0	0	0	0.000512781	Firmicutes	Bacilli	Bacillales	Bacillaceae	Bacillus
89	Firmicutes	Bacilli	Bacillales	Bacillaceae	Bacillus	0.0134721	0	0.0295271	0	0	0	0.00716653	Firmicutes	Bacilli	Bacillales	Bacillaceae	Bacillus
90	Firmicutes	Bacilli	Bacillales	Bacillaceae	Bacillus	0	0.00307669	0	0	0	0	0.000512781	Firmicutes	Bacilli	Bacillales	Bacillaceae	Lederbergia
91	Firmicutes	Bacilli	Bacillales	Bacillaceae	Bacillus	0	0.0323052	0.0379635	0	0	0	0.0117114	Firmicutes	Bacilli	Bacillales	Bacillaceae	Bacillus
92	Firmicutes	Bacilli	Bacillales	Bacillaceae	Bacillus	0	0	0.0393695	0.0384001	0	0	0.0129616	Firmicutes	Bacilli	Bacillales	Bacillaceae	Lederbergia
					Bacillus	1.27674	1.0353	1.10656	0.262738	0.17373	0.162391	0.669577
93	Firmicutes	Bacilli	Bacillales	Bacillaceae	Cerasibacillus	0	0	0.00562422	0	0	0	0.00093737	Firmicutes	Bacilli	Bacillales	Bacillaceae	Cerasibacillus
					Cerasibacillus	0	0	0.00562422	0	0	0	0.00093737
94	Firmicutes	Bacilli	Bacillales	Bacillaceae	Oceanobacillus	0	0.0261518	0.077333	0.270822	0.246355	0.147538	0.128033	Firmicutes	Bacilli	Bacillales	Bacillaceae	Oceanobacillus
95	Firmicutes	Bacilli	Bacillales	Bacillaceae	Oceanobacillus	0	0	0	0.0282948	0.0341763	0.0198037	0.0137125	Firmicutes	Bacilli	Bacillales	Bacillaceae	Oceanobacillus
					Oceanobacillus	0	0.0261518	0.077333	0.299117	0.280531	0.167342	0.141746
96	Firmicutes	Bacilli	Bacillales	Bacillaceae	Pseudogracilibacillus	0.226952	0.270748	0.216532	0	0	0	0.119039	Firmicutes	Bacilli	Bacillales	Bacillaceae	Pseudogracilibacillus
97	Firmicutes	Bacilli	Bacillales	Bacillaceae	Pseudogracilibacillus	0	0	0.0126545	0	0	0	0.00210908	Firmicutes	Bacilli	Bacillales	Bacillaceae	Pseudogracilibacillus
					Pseudogracilibacillus	0.226952	0.270748	0.229187	0	0	0	0.121148
98	Firmicutes	Bacilli	Bacillales	Bacillaceae	uncultured	0.00621787	0	0	0	0	0	0.00103631	Firmicutes	Bacilli	Bacillales	Bacillaceae	Pueribacillus
99	Firmicutes	Bacilli	Bacillales	Bacillaceae	uncultured	0	0	0.00281211	0	0	0	0.000468685	Firmicutes	Bacilli	Bacillales	Bacillaceae	Pueribacillus
					uncultured	0.00621787	0	0.00281211	0	0	0	0.001505
100	Firmicutes	Bacilli	Bacillales	Bacillaceae	Virgibacillus	0.0113994	0.0199985	0	0	0	0	0.00523298	Firmicutes	Bacilli	Bacillales	Bacillaceae	Oceanobacillus
101	Firmicutes	Bacilli	Bacillales	Bacillaceae	Virgibacillus	0.170992	0.132298	0	0	0	0	0.0505482	Firmicutes	Bacilli	Bacillales	Bacillaceae	Virgibacillus
					Virgibacillus	0.182391	0.152296	0	0	0	0	0.0557812
102	Firmicutes	Bacilli	Bacillales	Bacillaceae	NA	0.00621787	0	0	0	0	0	0.00103631	Firmicutes	Bacilli	Bacillales	Planococcaceae	Sporosarcina
103	Firmicutes	Bacilli	Bacillales	Bacillaceae	NA	0.299494	0.25998	0.0421816	0	0	0	0.100276	Firmicutes	Bacilli	Bacillales	Bacillaceae	Virgibacillus
104	Firmicutes	Bacilli	Bacillales	Bacillaceae	NA	0.00725419	0.00615337	0	0	0	0	0.00223459	Firmicutes	Bacilli	Bacillales	Bacillaceae	Cerasibacillus
105	Firmicutes	Bacilli	Bacillales	Bacillaceae	NA	0.0797961	0.0415353	0.0717088	0	0.00925609	0	0.033716	Firmicutes	Bacilli	Bacillales	Bacillaceae	Virgibacillus
					NA	0.392762	0.307669	0.11389	0	0.00925609	0	0.137263
				Bacillaceae		2.12444	1.85832	1.86724	0.561855	0.463517	0.329732	1.20085
106	Firmicutes	Bacilli	Bacillales	Planococcaceae	Bhargavaea	0.0145084	0.0215368	0	0	0	0	0.00600753	Firmicutes	Bacilli	Bacillales	Planococcaceae	Bhargavaea
					Bhargavaea	0.0145084	0.0215368	0	0	0	0	0.00600753
107	Firmicutes	Bacilli	Bacillales	Planococcaceae	Kurthia	0	0	0.00703027	0	0	0	0.00117171	Firmicutes	Bacilli	Bacillales	Planococcaceae	Kurthia
					Kurthia	0	0	0.00703027	0	0	0	0.00117171
108	Firmicutes	Bacilli	Bacillales	Planococcaceae	Lysinibacillus	0	0	0	0	0.00498405	0	0.000830675	Firmicutes	Bacilli	Bacillales	Bacillaceae	Lysinibacillus
					Lysinibacillus	0	0	0	0	0.00498405	0	0.000830675
109	Firmicutes	Bacilli	Bacillales	Planococcaceae	Sporosarcina	0	0.0215368	0.0927996	0.0303159	0.0234962	0.0237645	0.0319855	Firmicutes	Bacilli	Bacillales	Planococcaceae	Sporosarcina
					Sporosarcina	0	0.0215368	0.0927996	0.0303159	0.0234962	0.0237645	0.0319855
				Planococcaceae		0.0145084	0.0430736	0.0998299	0.0303159	0.0284803	0.0237645	0.0399954
			Bacillales			2.13895	1.90139	1.96707	0.59217	0.491997	0.353497	1.24085
110	Firmicutes	Bacilli	Brevibacillales	Brevibacillaceae	Brevibacillus	0	0.00153834	0	0	0	0	0.000256391	Firmicutes	Bacilli	Bacillales	Paenibacillaceae	Brevibacillus
					Brevibacillus	0	0.00153834	0	0	0	0	0.000256391
				Brevibacillaceae		0	0.00153834	0	0	0	0	0.000256391
			Brevibacillales			0	0.00153834	0	0	0	0	0.000256391
111	Firmicutes	Bacilli	Erysipelotrichales	Erysipelotrichaceae	Erysipelothrix	0	0.00615337	0	0	0	0	0.00102556	Firmicutes	Erysipelotrichia	Erysipelotrichales	Erysipelotrichaceae	Erysipelothrix
					Erysipelothrix	0	0.00615337	0	0	0	0	0.00102556
				Erysipelotrichaceae		0	0.00615337	0	0	0	0	0.00102556
			Erysipelotrichales			0	0.00615337	0	0	0	0	0.00102556
112	Firmicutes	Bacilli	Lactobacillales	Aerococcaceae	Globicatella	0.108813	0.104607	0.0309332	0	0	0	0.0407256	Firmicutes	Bacilli	Lactobacillales	Aerococcaceae	Globicatella
113	Firmicutes	Bacilli	Lactobacillales	Aerococcaceae	Globicatella	0.0735782	0.0769172	0	0	0	0	0.0250826	Firmicutes	Bacilli	Lactobacillales	Aerococcaceae	Globicatella
					Globicatella	0.182391	0.181524	0.0309332	0	0	0	0.0658081
				Aerococcaceae		0.182391	0.181524	0.0309332	0	0	0	0.0658081
114	Firmicutes	Bacilli	Lactobacillales	Carnobacteriaceae	Atopostipes	0.0404162	0.0599954	0.0210908	0	0	0	0.0202504	Firmicutes	Bacilli	Lactobacillales	Carnobacteriaceae	Atopostipes
					Atopostipes	0.0404162	0.0599954	0.0210908	0	0	0	0.0202504
				Carnobacteriaceae		0.0404162	0.0599954	0.0210908	0	0	0	0.0202504
115	Firmicutes	Bacilli	Lactobacillales	Enterococcaceae	Enterococcus	0	0	0	0	0.0341763	0	0.00569606	Firmicutes	Bacilli	Lactobacillales	Enterococcaceae	Enterococcus
116	Firmicutes	Bacilli	Lactobacillales	Enterococcaceae	Enterococcus	0.0601061	0.230751	0.0885814	0	0	0	0.0632398	Firmicutes	Bacilli	Lactobacillales	Enterococcaceae	Enterococcus
117	Firmicutes	Bacilli	Lactobacillales	Enterococcaceae	Enterococcus	0.41867	1.92447	0.717088	0	0	0	0.510038	Firmicutes	Bacilli	Lactobacillales	Enterococcaceae	Enterococcus
118	Firmicutes	Bacilli	Lactobacillales	Enterococcaceae	Enterococcus	2.98665	12.8221	6.76031	27.6926	46.875	23.9556	20.182	Firmicutes	Bacilli	Lactobacillales	Enterococcaceae	Enterococcus
119	Firmicutes	Bacilli	Lactobacillales	Enterococcaceae	Enterococcus	0.90781	4.41351	2.28765	3.17711	6.58678	4.87568	3.70809	Firmicutes	Bacilli	Lactobacillales	Enterococcaceae	Enterococcus
120	Firmicutes	Bacilli	Lactobacillales	Enterococcaceae	Enterococcus	0.22488	1.5645	0.7199	0	0.128161	0.121793	0.459872	Firmicutes	Bacilli	Lactobacillales	Enterococcaceae	Enterococcus
121	Firmicutes	Bacilli	Lactobacillales	Enterococcaceae	Enterococcus	0.223843	0.423044	0.29949	0	0	0	0.15773	Firmicutes	Bacilli	Lactobacillales	Enterococcaceae	Enterococcus
122	Firmicutes	Bacilli	Lactobacillales	Enterococcaceae	Enterococcus	0.0880866	0.267672	0.0421816	0	0	0	0.0663233	Firmicutes	Bacilli	Lactobacillales	Enterococcaceae	Enterococcus
123	Firmicutes	Bacilli	Lactobacillales	Enterococcaceae	Enterococcus	0	0	0.371198	0.487075	0.992538	0.352507	0.36722	Firmicutes	Bacilli	Lactobacillales	Enterococcaceae	Enterococcus
124	Firmicutes	Bacilli	Lactobacillales	Enterococcaceae	Enterococcus	0	0	0.175757	0	0.0384484	0	0.0357009	Firmicutes	Bacilli	Lactobacillales	Enterococcaceae	Enterococcus
125	Firmicutes	Bacilli	Lactobacillales	Enterococcaceae	Enterococcus	0	0.0353819	0	0.238485	0.109649	0	0.0639193	Firmicutes	Bacilli	Lactobacillales	Enterococcaceae	Enterococcus
126	Firmicutes	Bacilli	Lactobacillales	Enterococcaceae	Enterococcus	0.0673603	0	0.104048	0	0	0	0.0285681	Firmicutes	Bacilli	Lactobacillales	Enterococcaceae	Enterococcus
127	Firmicutes	Bacilli	Lactobacillales	Enterococcaceae	Enterococcus	0	0	0.0534301	0	0	0	0.00890501	Firmicutes	Bacilli	Lactobacillales	Enterococcaceae	Enterococcus
128	Firmicutes	Bacilli	Lactobacillales	Enterococcaceae	Enterococcus	0	0	0	0	0	0.168332	0.0280553	Firmicutes	Bacilli	Lactobacillales	Enterococcaceae	Enterococcus
129	Firmicutes	Bacilli	Lactobacillales	Enterococcaceae	Enterococcus	0	0.0399969	0.0196848	0	0	0.00891169	0.0114322	Firmicutes	Bacilli	Lactobacillales	Enterococcaceae	Enterococcus
130	Firmicutes	Bacilli	Lactobacillales	Enterococcaceae	Enterococcus	0.0466341	0	6.44817	0	0	0	1.08247	Firmicutes	Bacilli	Lactobacillales	Enterococcaceae	Enterococcus
131	Firmicutes	Bacilli	Lactobacillales	Enterococcaceae	Enterococcus	0.0290167	0	0.119515	0	0	0	0.0247552	Firmicutes	Bacilli	Lactobacillales	Enterococcaceae	Enterococcus
132	Firmicutes	Bacilli	Lactobacillales	Enterococcaceae	Enterococcus	0	0	0.0787391	0.252632	0.0854409	0.837698	0.209085	Firmicutes	Bacilli	Lactobacillales	Enterococcaceae	Enterococcus
133	Firmicutes	Bacilli	Lactobacillales	Enterococcaceae	Enterococcus	0	0.053842	0	0	0	0	0.00897367	Firmicutes	Bacilli	Lactobacillales	Enterococcaceae	Enterococcus
134	Firmicutes	Bacilli	Lactobacillales	Enterococcaceae	Enterococcus	0	0.0830705	0.262932	0.220295	0	0	0.094383	Firmicutes	Bacilli	Lactobacillales	Enterococcaceae	Enterococcus
					Enterococcus	5.05306	21.8583	18.5487	32.0682	54.8502	30.3205	27.1165
				Enterococcaceae		5.05306	21.8583	18.5487	32.0682	54.8502	30.3205	27.1165
135	Firmicutes	Bacilli	Lactobacillales	Lactobacillaceae	Lactiplantibacillus	0	0	0.0927996	0	0	0	0.0154666	Firmicutes	Bacilli	Lactobacillales	Lactobacillaceae	Lactiplantibacillus
136	Firmicutes	Bacilli	Lactobacillales	Lactobacillaceae	Lactiplantibacillus	0	0	0.985644	0.0909477	0.0562486	0	0.188807	Firmicutes	Bacilli	Lactobacillales	Lactobacillaceae	Lactiplantibacillus
					Lactiplantibacillus	0	0	1.07844	0.0909477	0.0562486	0	0.204273
137	Firmicutes	Bacilli	Lactobacillales	Lactobacillaceae	Lapidilactobacillus	0.0238352	0	1.0447	0.200085	0.178714	0.095058	0.257065	Firmicutes	Bacilli	Lactobacillales	Lactobacillaceae	Lapidilactobacillus
					Lapidilactobacillus	0.0238352	0	1.0447	0.200085	0.178714	0.095058	0.257065
138	Firmicutes	Bacilli	Lactobacillales	Lactobacillaceae	Latilactobacillus	0	0	0.109672	0	0	0	0.0182787	Firmicutes	Bacilli	Lactobacillales	Lactobacillaceae	Latilactobacillus
					Latilactobacillus	0	0	0.109672	0	0	0	0.0182787
139	Firmicutes	Bacilli	Lactobacillales	Lactobacillaceae	Levilactobacillus	0	0	1.02923	0.0444633	0.0484165	0.0118822	0.188999	Firmicutes	Bacilli	Lactobacillales	Lactobacillaceae	Levilactobacillus
					Levilactobacillus	0	0	1.02923	0.0444633	0.0484165	0.0118822	0.188999
140	Firmicutes	Bacilli	Lactobacillales	Lactobacillaceae	Ligilactobacillus	0	0	0.0801451	0	0	0	0.0133575	Firmicutes	Bacilli	Lactobacillales	Lactobacillaceae	Ligilactobacillus
141	Firmicutes	Bacilli	Lactobacillales	Lactobacillaceae	Ligilactobacillus	0	0.0138451	0	0	0.0356004	0.0495094	0.0164925	Firmicutes	Bacilli	Lactobacillales	Lactobacillaceae	Ligilactobacillus
142	Firmicutes	Bacilli	Lactobacillales	Lactobacillaceae	Ligilactobacillus	0.00310894	0	0	0	0	0	0.000518156	Firmicutes	Bacilli	Lactobacillales	Lactobacillaceae	Ligilactobacillus
					Ligilactobacillus	0.00310894	0.0138451	0.0801451	0	0.0356004	0.0495094	0.0303681
143	Firmicutes	Bacilli	Lactobacillales	Lactobacillaceae	Limosilactobacillus	0.00725419	0.0292285	0	0	0	0	0.00608045	Firmicutes	Bacilli	Lactobacillales	Lactobacillaceae	Limosilactobacillus
					Limosilactobacillus	0.00725419	0.0292285	0	0	0	0	0.00608045
144	Firmicutes	Bacilli	Lactobacillales	Lactobacillaceae	Pediococcus	0.0259078	0.0384586	0.210908	0.0788213	0.0719127	0.0207939	0.0744671	Firmicutes	Bacilli	Lactobacillales	Lactobacillaceae	Pediococcus
145	Firmicutes	Bacilli	Lactobacillales	Lactobacillaceae	Pediococcus	0	0	0	0	0.0199362	0	0.0033227	Firmicutes	Bacilli	Lactobacillales	Lactobacillaceae	Lactobacillus
					Pediococcus	0.0259078	0.0384586	0.210908	0.0788213	0.0918489	0.0207939	0.0777898
146	Firmicutes	Bacilli	Lactobacillales	Lactobacillaceae	Weissella	0.00621787	0	0.963147	0.0262738	0.0619446	0.0336664	0.181875	Firmicutes	Bacilli	Lactobacillales	Lactobacillaceae	Weissella
					Weissella	0.00621787	0	0.963147	0.0262738	0.0619446	0.0336664	0.181875
147	Firmicutes	Bacilli	Lactobacillales	Lactobacillaceae	NA	0	0.00153834	0	0	0	0	0.000256391	Firmicutes	Bacilli	Lactobacillales	Lactobacillaceae	Lapidilactobacillus
					NA	0	0.00153834	0	0	0	0	0.000256391
				Lactobacillaceae		0.066324	0.0830705	4.51625	0.440591	0.472773	0.21091	0.964986
148	Firmicutes	Bacilli	Lactobacillales	Vagococcaceae	Vagococcus	0	0	0.0126545	0	0	0	0.00210908	Firmicutes	Bacilli	Lactobacillales	Enterococcaceae	Vagococcus
					Vagococcus	0	0	0.0126545	0	0	0	0.00210908
				Vagococcaceae		0	0	0.0126545	0	0	0	0.00210908
			Lactobacillales			5.34219	22.1829	23.1296	32.5087	55.323	30.5314	28.1696
149	Firmicutes	Bacilli	Paenibacillales	Paenibacillaceae	Ammoniphilus	0	0	0.0112484	0	0	0	0.00187474	Firmicutes	Bacilli	Bacillales	Paenibacillaceae	Aneurinibacillus group
					Ammoniphilus	0	0	0.0112484	0	0	0	0.00187474
150	Firmicutes	Bacilli	Paenibacillales	Paenibacillaceae	Paenibacillus	0	0.0169218	0	0	0	0	0.0028203	Firmicutes	Bacilli	Bacillales	Paenibacillaceae	Paenibacillus
151	Firmicutes	Bacilli	Paenibacillales	Paenibacillaceae	Paenibacillus	0	0	0.0295271	0	0	0	0.00492119	Firmicutes	Bacilli	Bacillales	Paenibacillaceae	Paenibacillus
152	Firmicutes	Bacilli	Paenibacillales	Paenibacillaceae	Paenibacillus	0	0	0.00843633	0	0	0	0.00140605	Firmicutes	Bacilli	Bacillales	Paenibacillaceae	Paenibacillus
					Paenibacillus	0	0.0169218	0.0379635	0	0	0	0.00914754
				Paenibacillaceae		0	0.0169218	0.0492119	0	0	0	0.0110223
			Paenibacillales			0	0.0169218	0.0492119	0	0	0	0.0110223
153	Firmicutes	Bacilli	RsaHf231	RsaHf231	RsaHf231	1.47053	3.33205	0.202472	0	0	0	0.834175	environmental samples	NA	NA	NA	NA
					RsaHf231	1.47053	3.33205	0.202472	0	0	0	0.834175
				RsaHf231		1.47053	3.33205	0.202472	0	0	0	0.834175
			RsaHf231			1.47053	3.33205	0.202472	0	0	0	0.834175
154	Firmicutes	Bacilli	Staphylococcales	Staphylococcaceae	Nosocomiicoccus	0.0373072	0	0	0	0	0	0.00621787	Firmicutes	Bacilli	Bacillales	Staphylococcaceae	Nosocomiicoccus
					Nosocomiicoccus	0.0373072	0	0	0	0	0	0.00621787
155	Firmicutes	Bacilli	Staphylococcales	Staphylococcaceae	Staphylococcus	0.0134721	0	0.120921	0.159664	0.0170882	0.10496	0.0693507	Firmicutes	Bacilli	Bacillales	Staphylococcaceae	Mammaliicoccus
					Staphylococcus	0.0134721	0	0.120921	0.159664	0.0170882	0.10496	0.0693507
				Staphylococcaceae		0.0507793	0	0.120921	0.159664	0.0170882	0.10496	0.0755686
			Staphylococcales			0.0507793	0	0.120921	0.159664	0.0170882	0.10496	0.0755686
156	Firmicutes	Bacilli	NA	NA	NA	0	0	0.00281211	0	0	0	0.000468685	Firmicutes	Bacilli	Bacillales	Bacillaceae	Bacillus
157	Firmicutes	Bacilli	NA	NA	NA	0	0	0	0	0	0.00198037	0.000330062	Firmicutes	Bacilli	Bacillales	Planococcaceae	Kurthia
					NA	0	0	0.00281211	0	0	0.00198037	0.000798747
				NA		0	0	0.00281211	0	0	0.00198037	0.000798747
			NA			0	0	0.00281211	0	0	0.00198037	0.000798747
		Bacilli				9.00245	27.441	25.4721	33.2606	55.8321	30.9919	30.3333
158	Firmicutes	Clostridia	Clostridiales	Clostridiaceae	Clostridium_sensu_stricto_1	0	0.0276902	0.0323393	0	0	0	0.0100049	Firmicutes	Clostridia	Clostridiales	Clostridiaceae	Clostridium
					Clostridium_sensu_stricto_1	0	0.0276902	0.0323393	0	0	0	0.0100049
159	Firmicutes	Clostridia	Clostridiales	Clostridiaceae	Clostridium_sensu_stricto_15	0.0310894	0.0692254	0.0899875	0	0	0	0.0317171	Firmicutes	Clostridia	Eubacteriales	Clostridiaceae	Clostridium
					Clostridium_sensu_stricto_15	0.0310894	0.0692254	0.0899875	0	0	0	0.0317171
160	Firmicutes	Clostridia	Clostridiales	Clostridiaceae	Clostridium_sensu_stricto_18	0.016581	0.0523037	0.0576482	0	0	0	0.0210888	Firmicutes	Clostridia	Eubacteriales	Clostridiaceae	Clostridium
					Clostridium_sensu_stricto_18	0.016581	0.0523037	0.0576482	0	0	0	0.0210888
				Clostridiaceae		0.0476704	0.149219	0.179975	0	0	0	0.0628108
			Clostridiales			0.0476704	0.149219	0.179975	0	0	0	0.0628108
161	Firmicutes	Clostridia	Lachnospirales	Lachnospiraceae	Tyzzerella	0	0.0292285	0.0534301	0.0909477	0.0142401	0.130705	0.0530919	Firmicutes	Clostridia	Clostridiales	Clostridiaceae	environmental samples
					Tyzzerella	0	0.0292285	0.0534301	0.0909477	0.0142401	0.130705	0.0530919
162	Firmicutes	Clostridia	Lachnospirales	Lachnospiraceae	uncultured	0.0176173	3.53204	0.276993	0	0	0	0.637774	Firmicutes	Clostridia	Eubacteriales	Lachnospiraceae	Blautia
163	Firmicutes	Clostridia	Lachnospirales	Lachnospiraceae	uncultured	0	6.45027	0.504774	0	0	0	1.15917	Firmicutes	Clostridia	Eubacteriales	Lachnospiraceae	Blautia
					uncultured	0.0176173	9.98231	0.781766	0	0	0	1.79695
164	Firmicutes	Clostridia	Lachnospirales	Lachnospiraceae	NA	0.0839413	0	0.209502	0	0.0526885	0.330723	0.112809	Firmicutes	Clostridia	Eubacteriales	Lachnospiraceae	Fusicatenibacter
165	Firmicutes	Clostridia	Lachnospirales	Lachnospiraceae	NA	0	0.24152	0	0	0	0	0.0402533	Firmicutes	Clostridia	Eubacteriales	Lachnospiraceae	Fusicatenibacter
166	Firmicutes	Clostridia	Lachnospirales	Lachnospiraceae	NA	0.459086	1.21221	1.00252	0.64876	0.296195	1.69025	0.884837	Firmicutes	Clostridia	Eubacteriales	Lachnospiraceae	Fusicatenibacter
					NA	0.543028	1.45373	1.21202	0.64876	0.348884	2.02097	1.0379
				Lachnospiraceae		0.560645	11.4653	2.04722	0.739708	0.363124	2.15168	2.88794
			Lachnospirales			0.560645	11.4653	2.04722	0.739708	0.363124	2.15168	2.88794
167	Firmicutes	Clostridia	Peptostreptococcales-Tissierellales	Family_XI	Anaerosalibacter	0.0487067	0.159988	0.327611	0	0	0	0.0893842	Firmicutes	Tissierellia	Tissierellales	Tissierellaceae	Anaerosalibacter
					Anaerosalibacter	0.0487067	0.159988	0.327611	0	0	0	0.0893842
168	Firmicutes	Clostridia	Peptostreptococcales-Tissierellales	Family_XI	Helcococcus	0.0683966	0.049227	0	0	0	0	0.0196039	Firmicutes	Tissierellia	Tissierellales	Peptoniphilaceae	Helcococcus
					Helcococcus	0.0683966	0.049227	0	0	0	0	0.0196039
169	Firmicutes	Clostridia	Peptostreptococcales-Tissierellales	Family_XI	Tissierella	0.0145084	0.0138451	0.0239029	0	0	0	0.0087094	Firmicutes	Tissierellia	Tissierellales	Tissierellaceae	Tissierella
170	Firmicutes	Clostridia	Peptostreptococcales-Tissierellales	Family_XI	Tissierella	0	0	0.0295271	0	0	0	0.00492119	Firmicutes	Tissierellia	Tissierellales	Tissierellaceae	Tissierella
					Tissierella	0.0145084	0.0138451	0.0534301	0	0	0	0.0136306
				Family_XI		0.131612	0.22306	0.381041	0	0	0	0.122619
171	Firmicutes	Clostridia	Peptostreptococcales-Tissierellales	Peptostreptococcaceae	Clostridioides	0	0	0.437283	0	0	0	0.0728805	Firmicutes	Clostridia	Clostridiales	Peptostreptococcaceae	Clostridioides
					Clostridioides	0	0	0.437283	0	0	0	0.0728805
				Peptostreptococcaceae		0	0	0.437283	0	0	0	0.0728805
			Peptostreptococcales-Tissierellales			0.131612	0.22306	0.818324	0	0	0	0.195499
		Clostridia				0.739927	11.8376	3.04551	0.739708	0.363124	2.15168	3.14625
	Firmicutes					9.74237	39.2785	28.5176	34.0003	56.1952	33.1435	33.4796
172	Proteobacteria	Alphaproteobacteria	Rhizobiales	Rhizobiaceae	Paenochrobactrum	0.0404162	0.0753788	0.0604603	0	0	0	0.0293759	Proteobacteria	Alphaproteobacteria	Hyphomicrobiales	Brucellaceae	Paenochrobactrum
					Paenochrobactrum	0.0404162	0.0753788	0.0604603	0	0	0	0.0293759
				Rhizobiaceae		0.0404162	0.0753788	0.0604603	0	0	0	0.0293759
			Rhizobiales			0.0404162	0.0753788	0.0604603	0	0	0	0.0293759
173	Proteobacteria	Alphaproteobacteria	Rhodobacterales	Rhodobacteraceae	Paracoccus	0.0113994	0.0323052	0.00984238	0	0	0	0.0089245	Proteobacteria	Alphaproteobacteria	Rhodobacterales	Rhodobacteraceae	Paracoccus
					Paracoccus	0.0113994	0.0323052	0.00984238	0	0	0	0.0089245
				Rhodobacteraceae		0.0113994	0.0323052	0.00984238	0	0	0	0.0089245
			Rhodobacterales			0.0113994	0.0323052	0.00984238	0	0	0	0.0089245
		Alphaproteobacteria				0.0518156	0.107684	0.0703027	0	0	0	0.0383004
174	Proteobacteria	Gammaproteobacteria	Burkholderiales	Alcaligenaceae	Alcaligenes	0	0.0261518	0	0	0	0	0.00435864	Proteobacteria	Betaproteobacteria	Burkholderiales	Alcaligenaceae	Alcaligenes
175	Proteobacteria	Gammaproteobacteria	Burkholderiales	Alcaligenaceae	Alcaligenes	0.0186536	0	0	0	0	0	0.00310894	Proteobacteria	Betaproteobacteria	Burkholderiales	Alcaligenaceae	Alcaligenes
176	Proteobacteria	Gammaproteobacteria	Burkholderiales	Alcaligenaceae	Alcaligenes	0	0	0	0	0	0.00891169	0.00148528	Proteobacteria	Betaproteobacteria	Burkholderiales	Alcaligenaceae	Alcaligenes
177	Proteobacteria	Gammaproteobacteria	Burkholderiales	Alcaligenaceae	Alcaligenes	0.016581	0	0.0351514	0.0242527	0.00356004	0	0.0132575	Proteobacteria	Betaproteobacteria	Burkholderiales	Alcaligenaceae	Alcaligenes
					Alcaligenes	0.0352346	0.0261518	0.0351514	0.0242527	0.00356004	0.00891169	0.0222104
178	Proteobacteria	Gammaproteobacteria	Burkholderiales	Alcaligenaceae	Bordetella	0	0	0.0337453	0.0303159	0.0249203	0.0544603	0.023907	Proteobacteria	Betaproteobacteria	Burkholderiales	Alcaligenaceae	Bordetella
179	Proteobacteria	Gammaproteobacteria	Burkholderiales	Alcaligenaceae	Bordetella	0.0455977	0	0	0	0	0	0.00759962	Proteobacteria	Betaproteobacteria	Burkholderiales	Alcaligenaceae	Bordetella
180	Proteobacteria	Gammaproteobacteria	Burkholderiales	Alcaligenaceae	Bordetella	0	0.0369202	0	0	0	0	0.00615337	Proteobacteria	Betaproteobacteria	Burkholderiales	Alcaligenaceae	Bordetella
					Bordetella	0.0455977	0.0369202	0.0337453	0.0303159	0.0249203	0.0544603	0.03766
181	Proteobacteria	Gammaproteobacteria	Burkholderiales	Alcaligenaceae	Oligella	0.181355	0.187678	0.0351514	0	0	0	0.067364	Proteobacteria	Betaproteobacteria	Burkholderiales	Alcaligenaceae	Oligella
					Oligella	0.181355	0.187678	0.0351514	0	0	0	0.067364
182	Proteobacteria	Gammaproteobacteria	Burkholderiales	Alcaligenaceae	Paenalcaligenes	0.160628	0.219983	0	0	0	0	0.0634352	Proteobacteria	Betaproteobacteria	Burkholderiales	Alcaligenaceae	Alcaligenes
183	Proteobacteria	Gammaproteobacteria	Burkholderiales	Alcaligenaceae	Paenalcaligenes	0.175137	0.23229	0.0239029	0	0	0	0.0718883	Proteobacteria	Betaproteobacteria	Burkholderiales	Alcaligenaceae	Paenalcaligenes
184	Proteobacteria	Gammaproteobacteria	Burkholderiales	Alcaligenaceae	Paenalcaligenes	4.61263	4.73348	0.171539	0	0	0	1.58627	Proteobacteria	Betaproteobacteria	Burkholderiales	Alcaligenaceae	Paenalcaligenes
					Paenalcaligenes	4.94839	5.18575	0.195442	0	0	0	1.7216
185	Proteobacteria	Gammaproteobacteria	Burkholderiales	Alcaligenaceae	Pusillimonas	0.00932681	0	0	0	0	0	0.00155447	Proteobacteria	Betaproteobacteria	Burkholderiales	Alcaligenaceae	Pusillimonas
					Pusillimonas	0.00932681	0	0	0	0	0	0.00155447
186	Proteobacteria	Gammaproteobacteria	Burkholderiales	Alcaligenaceae	NA	0	0.0138451	0	0	0	0	0.00230751	Proteobacteria	Betaproteobacteria	Burkholderiales	Alcaligenaceae	Pusillimonas
					NA	0	0.0138451	0	0	0	0	0.00230751
				Alcaligenaceae		5.21991	5.45035	0.29949	0.0545686	0.0284803	0.063372	1.85269
			Burkholderiales			5.21991	5.45035	0.29949	0.0545686	0.0284803	0.063372	1.85269
187	Proteobacteria	Gammaproteobacteria	Enterobacterales	Enterobacteriaceae	Citrobacter	0.132648	0	0	0.468886	0.24137	4.42416	0.877843	Proteobacteria	Gammaproteobacteria	Enterobacterales	Enterobacteriaceae	Citrobacter
188	Proteobacteria	Gammaproteobacteria	Enterobacterales	Enterobacteriaceae	Citrobacter	0.0238352	0	0	0.0768003	0.0598086	0.867404	0.171308	Proteobacteria	Gammaproteobacteria	Enterobacterales	Enterobacteriaceae	Citrobacter
189	Proteobacteria	Gammaproteobacteria	Enterobacterales	Enterobacteriaceae	Citrobacter	0.0321257	0.101531	0.288241	0.347622	0	0	0.128253	Proteobacteria	Gammaproteobacteria	Enterobacterales	Enterobacteriaceae	Citrobacter
					Citrobacter	0.188609	0.101531	0.288241	0.893308	0.301179	5.29156	1.1774
190	Proteobacteria	Gammaproteobacteria	Enterobacterales	Enterobacteriaceae	Escherichia-Shigella	0.75029	0	0.0703027	0.0970109	0.0683527	0.0534701	0.173238	Proteobacteria	Gammaproteobacteria	Enterobacterales	Enterobacteriaceae	Escherichia
191	Proteobacteria	Gammaproteobacteria	Enterobacterales	Enterobacteriaceae	Escherichia-Shigella	0.133684	0	0	0	0	0	0.0222807	Proteobacteria	Gammaproteobacteria	Enterobacterales	Enterobacteriaceae	Escherichia
					Escherichia-Shigella	0.883974	0	0.0703027	0.0970109	0.0683527	0.0534701	0.195518
192	Proteobacteria	Gammaproteobacteria	Enterobacterales	Enterobacteriaceae	Klebsiella	0.295349	0.341512	1.13047	0.679076	0.39374	0.572328	0.568746	Proteobacteria	Gammaproteobacteria	Enterobacterales	Enterobacteriaceae	Klebsiella
193	Proteobacteria	Gammaproteobacteria	Enterobacterales	Enterobacteriaceae	Klebsiella	0.0953407	0.107684	0.503368	0.293054	0.207906	0.259429	0.244464	Proteobacteria	Gammaproteobacteria	Enterobacterales	Enterobacteriaceae	Klebsiella
194	Proteobacteria	Gammaproteobacteria	Enterobacterales	Enterobacteriaceae	Klebsiella	0.115031	0.183063	0.953305	0.521433	0.346036	0.491133	0.435	Proteobacteria	Gammaproteobacteria	Enterobacterales	Enterobacteriaceae	Klebsiella
195	Proteobacteria	Gammaproteobacteria	Enterobacterales	Enterobacteriaceae	Klebsiella	0	0	0.111078	0.561855	0.40442	0.565397	0.273792	Proteobacteria	Gammaproteobacteria	Enterobacterales	Enterobacteriaceae	Klebsiella
196	Proteobacteria	Gammaproteobacteria	Enterobacterales	Enterobacteriaceae	Klebsiella	0.167883	0.255365	1.28654	0	0	0	0.284965	Proteobacteria	Gammaproteobacteria	Enterobacterales	Enterobacteriaceae	Klebsiella
197	Proteobacteria	Gammaproteobacteria	Enterobacterales	Enterobacteriaceae	Klebsiella	0	0	0	0.236464	0.18797	0.247547	0.111997	Proteobacteria	Gammaproteobacteria	Enterobacterales	Enterobacteriaceae	Klebsiella
					Klebsiella	0.673603	0.887624	3.98476	2.29188	1.54007	2.13583	1.91896
198	Proteobacteria	Gammaproteobacteria	Enterobacterales	Enterobacteriaceae	NA	0	1.06915	0.508992	2.27571	4.44008	3.25177	1.92428	Proteobacteria	Gammaproteobacteria	Enterobacterales	Enterobacteriaceae	Klebsiella
199	Proteobacteria	Gammaproteobacteria	Enterobacterales	Enterobacteriaceae	NA	0	0.967618	0.541331	2.10796	4.68501	3.42704	1.95483	Proteobacteria	Gammaproteobacteria	Enterobacterales	Enterobacteriaceae	Klebsiella
200	Proteobacteria	Gammaproteobacteria	Enterobacterales	Enterobacteriaceae	NA	0.0580335	0	0	0.202106	0.114633	2.01998	0.399126	Proteobacteria	Gammaproteobacteria	Enterobacterales	Enterobacteriaceae	Citrobacter
					NA	0.0580335	2.03677	1.05032	4.58578	9.23972	8.69879	4.27824
				Enterobacteriaceae		1.80422	3.02592	5.39362	7.86798	11.1493	16.1797	7.57012
201	Proteobacteria	Gammaproteobacteria	Enterobacterales	Morganellaceae	Morganella	56.0262	26.0272	43.4907	38.774	2.81029	20.1097	31.2063	Proteobacteria	Gammaproteobacteria	Enterobacterales	Morganellaceae	Morganella
					Morganella	56.0262	26.0272	43.4907	38.774	2.81029	20.1097	31.2063
202	Proteobacteria	Gammaproteobacteria	Enterobacterales	Morganellaceae	Proteus	0.237316	0.28767	0.26012	2.23731	3.30443	3.41615	1.62383	Proteobacteria	Gammaproteobacteria	Enterobacterales	Morganellaceae	Proteus
203	Proteobacteria	Gammaproteobacteria	Enterobacterales	Morganellaceae	Proteus	0.836304	2.30598	2.06409	4.24422	6.48283	7.10756	3.84016	Proteobacteria	Gammaproteobacteria	Enterobacterales	Morganellaceae	Proteus
204	Proteobacteria	Gammaproteobacteria	Enterobacterales	Morganellaceae	Proteus	1.12958	1.85217	1.72804	8.8482	13.6478	14.7379	6.99061	Proteobacteria	Gammaproteobacteria	Enterobacterales	Morganellaceae	Proteus
					Proteus	2.2032	4.44581	4.05225	15.3297	23.435	25.2617	12.4546
205	Proteobacteria	Gammaproteobacteria	Enterobacterales	Morganellaceae	Providencia	2.43844	1.41528	2.51684	0	0	0	1.06176	Proteobacteria	Gammaproteobacteria	Enterobacterales	Morganellaceae	Providencia
206	Proteobacteria	Gammaproteobacteria	Enterobacterales	Morganellaceae	Providencia	1.15134	0.695331	1.18952	0	0	0	0.506033	Proteobacteria	Gammaproteobacteria	Enterobacterales	Morganellaceae	Providencia
207	Proteobacteria	Gammaproteobacteria	Enterobacterales	Morganellaceae	Providencia	4.43956	2.72287	4.70747	0	0	0	1.97832	Proteobacteria	Gammaproteobacteria	Enterobacterales	Morganellaceae	Providencia
					Providencia	8.02935	4.83347	8.41383	0	0	0	3.54611
				Morganellaceae		66.2587	35.3065	55.9567	54.1038	26.2453	45.3714	47.2071
			Enterobacterales			68.0629	38.3324	61.3504	61.9717	37.3946	61.551	54.7772
208	Proteobacteria	Gammaproteobacteria	Pseudomonadales	Pseudomonadaceae	Pseudomonas	0.0621787	0.0415353	0	0	0	0	0.0172857	Proteobacteria	Gammaproteobacteria	Pseudomonadales	Pseudomonadaceae	Pseudomonas
					Pseudomonas	0.0621787	0.0415353	0	0	0	0	0.0172857
				Pseudomonadaceae		0.0621787	0.0415353	0	0	0	0	0.0172857
			Pseudomonadales			0.0621787	0.0415353	0	0	0	0	0.0172857
		Gammaproteobacteria				73.345	43.8243	61.6499	62.0263	37.4231	61.6144	56.6472
	Proteobacteria					73.3968	43.932	61.7202	62.0263	37.4231	61.6144	56.6855
	Grand					100	100	100	100	100	100

## Sheet: Table S2_Cultivation
Table S2. Classification the bacterial isolates based on Sanger sequences using SILVA 138.1 and the NCBI nucleotide databases. Information about microbiological growth media used for cultivation of each isolate are included.
Strain Name	Phylum (Silva)	Class (Silva)	Order (Silva)	Family (Silva)	Genus (Silva)	Species (Silva)	Taxonomy (NCBI)	Description (NCBI)	% Pairwise identity (NCBI)	%GC (NCBI)	Accession (NCBI)	Bit score (NCBI)	Query coverage (NCBI)	Sequence length (bp)	Cultivation medium
01-001	Proteobacteria	Gammaproteobacteria	Enterobacterales	Enterobacteriaceae	Klebsiella		Bacteria; Proteobacteria; Gammaproteobacteria; Enterobacterales; Enterobacteriaceae; Klebsiella	Klebsiella pneumoniae strain B32278 chromosome, complete genome	100.0%	54.9%	CP071080	2494.44	100.00%	1384	10% Caso, aerobic
01-002	Proteobacteria	Gammaproteobacteria	Enterobacterales	Enterobacteriaceae	Escherichia-Shigella	Citrobacter_koseri	Bacteria; Proteobacteria; Gammaproteobacteria; Enterobacterales; Enterobacteriaceae; Citrobacter	Citrobacter koseri strain FDAARGOS_393 chromosome, complete genome	99.9%	55.2%	CP022073	2448.46	100.00%	1362	10% Caso, aerobic
01-003	Actinobacteriota	Actinobacteria	Corynebacteriales	Corynebacteriaceae	Corynebacterium		Bacteria; Actinobacteria; Corynebacteriales; Corynebacteriaceae; Corynebacterium	Corynebacterium terpenotabidum strain Y-11 16S ribosomal RNA, complete sequence	99.6%	99.6%	MW037422	2403.37	100.00%	1332	10% Caso, aerobic
01-004	Bacteroidota	Bacteroidia	Flavobacteriales	Flavobacteriaceae	Myroides	bacterium_B63(2013)	Bacteria; Bacteroidetes; Flavobacteriia; Flavobacteriales; Flavobacteriaceae; Myroides	Myroides odoratus strain E#7 16S ribosomal RNA gene, partial sequence	99.8%	48.6%	MH429803	2191.48	100.00%	1222	10% Caso, aerobic
01-005	Proteobacteria	Gammaproteobacteria	Enterobacterales	Enterobacteriaceae	Escherichia-Shigella	Citrobacter_koseri	Bacteria; Proteobacteria; Gammaproteobacteria; Enterobacterales; Enterobacteriaceae; Citrobacter	Citrobacter koseri strain FDAARGOS_1029 chromosome, complete genome	99.9%	55.3%	CP066089	2409.69	100.00%	1341	10% Caso, aerobic
01-006	Bacteroidota	Bacteroidia	Sphingobacteriales	Sphingobacteriaceae	Sphingobacterium	Sphingobacterium_lactis	Bacteria; Bacteroidetes; Sphingobacteriia; Sphingobacteriales; Sphingobacteriaceae; Sphingobacterium	Sphingobacterium lactis strain DSM 22361 chromosome, complete genome	99.9%	54.2%	CP049246	2410.59	100.00%	1343	10% Caso, aerobic
01-007	Bacteroidota	Bacteroidia	Flavobacteriales	Flavobacteriaceae	Myroides	Myroides_odoratus	Bacteria; Bacteroidetes; Flavobacteriia; Flavobacteriales; Flavobacteriaceae; Myroides	Myroides odoratus strain CICRCpt-MO2 16S ribosomal RNA gene, partial sequence	99.4%	47.8%	MW037607	2445.75	100.00%	1363	10% Caso, aerobic
01-008	Proteobacteria	Gammaproteobacteria	Enterobacterales	Morganellaceae	Morganella	Morganella_morganii	Bacteria; Proteobacteria; Gammaproteobacteria; Enterobacterales; Morganellaceae; Morganella	Morganella morganii subsp. morganii strain ALK057 16S ribosomal RNA gene, partial sequence	99.9%	54.5%	KC456563	2444.85	100.00%	1358	10% Caso, aerobic
01-009	Actinobacteriota	Actinobacteria	Micrococcales	Microbacteriaceae	Microbacterium	Microbacterium_sp.	Bacteria; Actinobacteria; Micrococcales; Microbacteriaceae; Microbacterium	Microbacterium sorbitolivorans strain SZDIS-1-1 16S ribosomal RNA, partial sequence	99.9%	55.6%	KU560433	2411.49	100.00%	1338	10% Caso, aerobic
01-010	Bacteroidota	Bacteroidia	Sphingobacteriales	Sphingobacteriaceae	Sphingobacterium	Sphingobacterium_lactis	Bacteria; Bacteroidetes; Sphingobacteriia; Sphingobacteriales; Sphingobacteriaceae; Sphingobacterium	Sphingobacterium lactis strain DSM 22361 chromosome, complete genome	99.8%	54.4%	CP049246	2278.94	100.00%	1270	10% Caso, aerobic
01-012	Actinobacteriota	Actinobacteria	Corynebacteriales	Corynebacteriaceae	Corynebacterium		Bacteria; Actinobacteria; Corynebacteriales; Corynebacteriaceae; Corynebacterium	Corynebacterium glutamicum strain BCA chromosome, complete genome	99.6%	56.7%	CP059382	2403.37	100.00%	1348	10% Caso, aerobic
01-013	Firmicutes	Bacilli	Staphylococcales	Staphylococcaceae	Staphylococcus	Staphylococcus_sciuri	Bacteria; Firmicutes; Bacilli; Bacillales; Staphylococcaceae; Mammaliicoccus	Mammaliicoccus sciuri strain SC2 16S ribosomal RNA gene, partial sequence	100.0%	51.6%	MW767055	2518.79	100.00%	1396	10% Caso, aerobic
01-014	Bacteroidota	Bacteroidia	Flavobacteriales	Flavobacteriaceae	Myroides		Bacteria; Bacteroidetes; Flavobacteriia; Flavobacteriales; Flavobacteriaceae; Myroides; unclassified Myroides	Myroides sp. strain NP-2 16S ribosomal RNA gene, partial sequence	99.3%	48.0%	MT825095	2326.73	99.85%	1312	10% Caso, aerobic
01-015	Firmicutes	Bacilli	Lactobacillales	Vagococcaceae	Vagococcus	uncultured_Vagococcus	Bacteria; Firmicutes; Bacilli; Lactobacillales; Enterococcaceae; Vagococcus; unclassified Vagococcus	Vagococcus sp. strain L20-1 16S ribosomal RNA gene, partial sequence	99.7%	52.9%	MT898569	2246.48	100.00%	1259	10% Caso, aerobic
01-016	Bacteroidota	Bacteroidia	Sphingobacteriales	Sphingobacteriaceae	Sphingobacterium	Sphingobacterium_lactis	Bacteria; Bacteroidetes; Sphingobacteriia; Sphingobacteriales; Sphingobacteriaceae; Sphingobacterium	Sphingobacterium lactis strain DSM 22361 chromosome, complete genome	99.8%	53.7%	CP049246	2266.32	100.00%	1263	10% Caso, aerobic
01-017	Bacteroidota	Bacteroidia	Flavobacteriales	Flavobacteriaceae	Myroides	Myroides_odoratus	Bacteria; Bacteroidetes; Flavobacteriia; Flavobacteriales; Flavobacteriaceae; Myroides	Myroides odoratus strain CICRCpt-MO2 16S ribosomal RNA gene, partial sequence	99.2%	47.0%	MW037607	2214.92	100.00%	1251	10% Caso, aerobic
01-018	Proteobacteria	Gammaproteobacteria	Burkholderiales	Alcaligenaceae	Alcaligenes	Alcaligenes_faecalis	Bacteria; Proteobacteria; Betaproteobacteria; Burkholderiales; Alcaligenaceae; Alcaligenes	Alcaligenes faecalis subsp. faecalis strain NC623 16S ribosomal RNA gene, partial sequence	100.0%	53.8%	MW898446	2388.95	100.00%	1324	10% Caso, aerobic
01-019	Proteobacteria	Gammaproteobacteria	Enterobacterales	Enterobacteriaceae	Escherichia-Shigella	Citrobacter_koseri	Bacteria; Proteobacteria; Gammaproteobacteria; Enterobacterales; Enterobacteriaceae; Citrobacter	Citrobacter koseri strain FDAARGOS_393 chromosome, complete genome	99.8%	55.0%	MW175549	2357.39	100.00%	1313	10% Caso, aerobic
01-020	Bacteroidota	Bacteroidia	Sphingobacteriales	Sphingobacteriaceae	Sphingobacterium	Sphingobacterium_lactis	Bacteria; Bacteroidetes; Sphingobacteriia; Sphingobacteriales; Sphingobacteriaceae; Sphingobacterium	Sphingobacterium lactis strain DSM 22361 chromosome, complete genome	99.7%	53.7%	CP049246	2095.9	100.00%	1171	10% Caso, aerobic
01-021	Bacteroidota	Bacteroidia	Flavobacteriales	Flavobacteriaceae	Myroides		Bacteria; Bacteroidetes; Flavobacteriia; Flavobacteriales; Flavobacteriaceae; Myroides	Myroides odoratus strain E#7 16S ribosomal RNA gene, partial sequence	99.6%	47.9%	MH429803	2019.26	100.00%	1129	10% Caso, aerobic
01-022	Bacteroidota	Bacteroidia	Flavobacteriales	Flavobacteriaceae	Myroides	Myroides_odoratus	Bacteria; Bacteroidetes; Flavobacteriia; Flavobacteriales; Flavobacteriaceae; Myroides	Myroides odoratus strain CICRCpt-MO2 16S ribosomal RNA gene, partial sequence	99.2%	46.8%	MW037607	2131.97	100.00%	1205	10% Caso, aerobic
01-023	Bacteroidota	Bacteroidia	Sphingobacteriales	Sphingobacteriaceae	Sphingobacterium	Sphingobacterium_lactis	Bacteria; Bacteroidetes; Sphingobacteriia; Sphingobacteriales; Sphingobacteriaceae; Sphingobacterium	Sphingobacterium lactis strain DSM 22361 chromosome, complete genome	99.8%	53.9%	CP049246	2358.29	100.00%	1314	10% Caso, aerobic
01-024	Actinobacteriota	Actinobacteria	Corynebacteriales	Corynebacteriaceae	Corynebacterium	Corynebacterium_stationis	Bacteria; Actinobacteria; Corynebacteriales; Corynebacteriaceae; Corynebacterium	Corynebacterium stationis strain NML 94-0424 16S ribosomal RNA gene, partial sequence	99.9%	55.9%	GQ175358	2419.6	100.00%	1341	10% Caso, aerobic
01-025	Bacteroidota	Bacteroidia	Flavobacteriales	Flavobacteriaceae	Myroides	Myroides_odoratus	Bacteria; Bacteroidetes; Flavobacteriia; Flavobacteriales; Flavobacteriaceae; Myroides	Myroides odoratus strain CICRCpt-MO2 16S ribosomal RNA gene, partial sequence	99.7%	47.0%	MW037607	2244.68	100.00%	1254	10% Caso, aerobic
01-026	Bacteroidota	Bacteroidia	Flavobacteriales	Flavobacteriaceae	Myroides	bacterium_B63(2013)	Bacteria; Bacteroidetes; Flavobacteriia; Flavobacteriales; Flavobacteriaceae; Myroides; unclassified Myroides	Myroides odoratus strain E#7 16S ribosomal RNA gene, partial sequence	99.7%	48.9%	MT825095	2206.81	100.00%	1233	10% Caso, aerobic
01-027	Proteobacteria	Gammaproteobacteria	Enterobacterales	Morganellaceae	Providencia	Providencia_rettgeri	Bacteria; Proteobacteria; Gammaproteobacteria; Enterobacterales; Morganellaceae; Providencia	Providencia rettgeri strain RSPro01 16S ribosomal RNA gene, partial sequence	100.0%	52.8%	MW049114	2295.17	100.00%	1272	10% Caso, aerobic
01-028	Actinobacteriota	Actinobacteria	Corynebacteriales	Corynebacteriaceae	Corynebacterium		Bacteria; Actinobacteria; Corynebacteriales; Corynebacteriaceae; Corynebacterium	Corynebacterium glutamicum strain BE chromosome, complete genome	99.3%	56.6%	CP053188	2337.55	100.00%	1320	10% Caso, aerobic
01-029	Actinobacteriota	Actinobacteria	Corynebacteriales	Corynebacteriaceae	Corynebacterium		Bacteria; Actinobacteria; Corynebacteriales; Corynebacteriaceae; Corynebacterium	Corynebacterium glutamicum strain BCA chromosome, complete genome	99.6%	56.5%	CP059382	2240.17	100.00%	1254	10% Caso, aerobic
01-030	Actinobacteriota	Actinobacteria	Micrococcales	Microbacteriaceae	Microbacterium	Microbacterium_sp.	Bacteria; Actinobacteria; Micrococcales; Microbacteriaceae; Microbacterium	Microbacterium sp. strain OSBR49 16S ribosomal RNA gene, partial sequence	100.0%	56.4%	MN036393	2264.51	100.00%	1255	10% Caso, aerobic
01-031	Bacteroidota	Bacteroidia	Sphingobacteriales	Sphingobacteriaceae	Sphingobacterium	Sphingobacterium_lactis	Bacteria; Bacteroidetes; Sphingobacteriia; Sphingobacteriales; Sphingobacteriaceae; Sphingobacterium	Sphingobacterium lactis strain DSM 22361 chromosome, complete genome	99.8%	53.8%	CP049246	2264.51	100.00%	1262	10% Caso, aerobic
01-032	Bacteroidota	Bacteroidia	Sphingobacteriales	Sphingobacteriaceae	Sphingobacterium	Sphingobacterium_lactis	Bacteria; Bacteroidetes; Sphingobacteriia; Sphingobacteriales; Sphingobacteriaceae; Sphingobacterium	Sphingobacterium lactis strain DSM 22361 chromosome, complete genome	99.8%	53.8%	CP049246	2295.17	100.00%	1279	10% Caso, aerobic
01-033	Bacteroidota	Bacteroidia	Sphingobacteriales	Sphingobacteriaceae	Sphingobacterium	Sphingobacterium_lactis	Bacteria; Bacteroidetes; Sphingobacteriia; Sphingobacteriales; Sphingobacteriaceae; Sphingobacterium	Sphingobacterium lactis strain DSM 22361 chromosome, complete genome	99.8%	54.1%	CP049246	2282.55	100.00%	1272	10% Caso, aerobic
01-034	Actinobacteriota	Actinobacteria	Corynebacteriales	Corynebacteriaceae	Corynebacterium		Bacteria; Actinobacteria; Corynebacteriales; Corynebacteriaceae; Corynebacterium	Corynebacterium glutamicum strain BCA chromosome, complete genome	99.7%	56.6%	CP059382	2102.21	100.00%	1175	10% Caso, aerobic
01-035	Proteobacteria	Gammaproteobacteria	Enterobacterales	Morganellaceae	Providencia	Providencia_rettgeri	Bacteria; Proteobacteria; Gammaproteobacteria; Enterobacterales; Morganellaceae; Providencia	Providencia rettgeri strain SL3-3 16S ribosomal RNA gene, partial sequence	100.0%	53.0%	CP059298	2410.59	100.00%	1336	10% Caso, aerobic
01-036	Actinobacteriota	Actinobacteria	Corynebacteriales	Corynebacteriaceae	Corynebacterium		Bacteria; Actinobacteria; Corynebacteriales; Corynebacteriaceae; Corynebacterium	Corynebacterium glutamicum strain BCA chromosome, complete genome	99.7%	56.6%	CP059382	2251.89	100.00%	1258	10% Caso, aerobic
01-037	Bacteroidota	Bacteroidia	Flavobacteriales	Flavobacteriaceae	Myroides		Bacteria; Bacteroidetes; Flavobacteriia; Flavobacteriales; Flavobacteriaceae; Myroides; unclassified Myroides	Myroides sp. Unisa2 16S ribosomal RNA gene, partial sequence	99.8%	48.5%	CP010327	2302.38	99.84%	1285	10% Caso, aerobic
01-038	Proteobacteria	Gammaproteobacteria	Enterobacterales	Morganellaceae	Proteus	Proteus_mirabilis	Bacteria; Proteobacteria; Gammaproteobacteria; Enterobacterales; Morganellaceae; Proteus	Proteus mirabilis strain PM1 16S ribosomal RNA gene, partial sequence	100.0%	53.0%	MW940944	2334.85	100.00%	1294	10% Caso, aerobic
01-039	Proteobacteria	Gammaproteobacteria	Enterobacterales	Enterobacteriaceae	Escherichia-Shigella	Citrobacter_koseri	Bacteria; Proteobacteria; Gammaproteobacteria; Enterobacterales; Enterobacteriaceae; Citrobacter	Citrobacter koseri strain NCTC11075 genome assembly, chromosome: 1	99.7%	55.1%	LR134204	2348.37	100.00%	1311	10% Caso, aerobic
01-040	Proteobacteria	Gammaproteobacteria	Cardiobacteriales	Wohlfahrtiimonadaceae	Wohlfahrtiimonas	uncultured_bacterium	Bacteria; Proteobacteria; Gammaproteobacteria; Koukoulia	Koukoulia aurantiaca gene for 16s rRNA, partial sequence	99.8%	51.3%	AB218877	2360.09	100.00%	1313	10% Caso, aerobic
01-042	Proteobacteria	Gammaproteobacteria	Burkholderiales	Alcaligenaceae	Alcaligenes	Alcaligenes_faecalis	Bacteria; Proteobacteria; Betaproteobacteria; Burkholderiales; Alcaligenaceae; Alcaligenes	Alcaligenes faecalis subsp. faecalis strain NC623 16S ribosomal RNA gene, partial sequence	99.9%	54.5%	MW898446	2504.36	100.00%	1388	10% Caso, aerobic
01-043	Actinobacteriota	Actinobacteria	Corynebacteriales	Corynebacteriaceae	Corynebacterium	Corynebacterium_stationis	Bacteria; Actinobacteria; Corynebacteriales; Corynebacteriaceae; Corynebacterium	Corynebacterium stationis strain TS1 16S ribosomal RNA gene, partial sequence	100.0%	55.8%	GQ175358	2329.44	100.00%	1291	10% Caso, aerobic
01-044	Firmicutes	Bacilli	Lactobacillales	Enterococcaceae	Enterococcus	Enterococcus_avium	Bacteria; Firmicutes; Bacilli; Lactobacillales; Enterococcaceae; Enterococcus	Enterococcus avium strain 15934 16S ribosomal RNA gene, partial sequence	100.0%	53.3%	MW475195	2477.31	100.00%	1373	10% Caso, aerobic
01-045	Actinobacteriota	Actinobacteria	Corynebacteriales	Corynebacteriaceae	Corynebacterium	Corynebacterium_minutissimum	Bacteria; Actinobacteria; Corynebacteriales; Corynebacteriaceae; Corynebacterium	Corynebacterium aurimucosum strain FDAARGOS_1110 chromosome, complete genome	99.8%	55.8%	CP068165	2447.56	100.00%	1368	10% Caso, aerobic
01-046	Actinobacteriota	Actinobacteria	Corynebacteriales	Corynebacteriaceae	Corynebacterium		Bacteria; Actinobacteria; Corynebacteriales; Corynebacteriaceae; Corynebacterium	Corynebacterium glutamicum strain BCA chromosome, complete genome	99.4%	56.6%	CP059382	2425.01	100.00%	1364	10% Caso, aerobic
01-047	Actinobacteriota	Actinobacteria	Micrococcales	Brevibacteriaceae	Brevibacterium	Brevibacterium_album	Bacteria; Actinobacteria; Micrococcales; Brevibacteriaceae; Brevibacterium	Brevibacterium salitolerans strain TRM 415 16S ribosomal RNA, partial sequence	99.2%	57.7%	NR_117434	1931.79	99.10%	1101	10% Caso, aerobic
01-048	Firmicutes	Bacilli	Lactobacillales	Enterococcaceae	Enterococcus	Enterococcus_avium	Bacteria; Firmicutes; Bacilli; Lactobacillales; Enterococcaceae; Enterococcus	Enterococcus avium strain 1842 16S ribosomal RNA gene, partial sequence	100.0%	53.1%	MT597670	2453.87	100.00%	1360	10% Caso, aerobic
01-049	Firmicutes	Bacilli	Lactobacillales	Enterococcaceae	Enterococcus		Bacteria; Firmicutes; Bacilli; Lactobacillales; Enterococcaceae; Enterococcus	Enterococcus sp. LS0963-05 16S ribosomal RNA gene, partial sequence	99.6%	53.0%	DQ395286	2461.08	100.00%	1378	10% Caso, aerobic
01-050	Bacteroidota	Bacteroidia	Flavobacteriales	Flavobacteriaceae	Myroides	Myroides_odoratus	Bacteria; Bacteroidetes; Flavobacteriia; Flavobacteriales; Flavobacteriaceae; Myroides	Myroides odoratus strain CICRCpt-MO2 16S ribosomal RNA gene, partial sequence	99.4%	47.7%	MW037607	2398.87	100.00%	1337	10% Caso, aerobic
01-051	Proteobacteria	Gammaproteobacteria	Enterobacterales	Morganellaceae	Proteus	Proteus_mirabilis	Bacteria; Proteobacteria; Gammaproteobacteria; Enterobacterales; Morganellaceae; Proteus	Proteus mirabilis strain PM52808 chromosome, complete genome	100.0%	53.2%	MW940944	2531.41	100.00%	1403	ABA, anaerobic
01-052	Proteobacteria	Gammaproteobacteria	Enterobacterales	Morganellaceae	Providencia	Providencia_rettgeri	Bacteria; Proteobacteria; Gammaproteobacteria; Enterobacterales; Morganellaceae; Providencia	Providencia rettgeri strain RSPro01 16S ribosomal RNA gene, partial sequence	100.0%	53.1%	MW049114	2363.7	100.00%	1310	ABA, anaerobic
01-053	Proteobacteria	Gammaproteobacteria	Enterobacterales	Morganellaceae	Providencia	Providencia_rettgeri	Bacteria; Proteobacteria; Gammaproteobacteria; Enterobacterales; Morganellaceae; Providencia; unclassified Providencia	Providencia sp. CIFE_HT12 16S ribosomal RNA gene, partial sequence	100.0%	53.1%	CP042861	2475.51	100.00%	1372	ABA, anaerobic
01-054	Proteobacteria	Gammaproteobacteria	Enterobacterales	Enterobacteriaceae	Klebsiella	Klebsiella_aerogenes	Bacteria; Proteobacteria; Gammaproteobacteria; Enterobacterales; Enterobacteriaceae; Klebsiella	Klebsiella aerogenes strain rY29 16S ribosomal RNA gene, partial sequence	99.9%	54.5%	CP055904	2492.64	100.00%	1384	ABA, anaerobic
01-055	Proteobacteria	Gammaproteobacteria	Enterobacterales	Morganellaceae	Proteus	Proteus_mirabilis	Bacteria; Proteobacteria; Gammaproteobacteria; Enterobacterales; Morganellaceae; Proteus	Proteus mirabilis strain PM1 16S ribosomal RNA gene, partial sequence	100.0%	53.3%	MW940944	2419.6	100.00%	1341	ABA, anaerobic
01-056	Proteobacteria	Gammaproteobacteria	Enterobacterales	Morganellaceae	Proteus	Proteus_mirabilis	Bacteria; Proteobacteria; Gammaproteobacteria; Enterobacterales; Morganellaceae; Proteus	Proteus mirabilis strain PM1 16S ribosomal RNA gene, partial sequence	100.0%	53.0%	MW940944	2453.87	100.00%	1360	ABA, anaerobic
01-057	Proteobacteria	Gammaproteobacteria	Enterobacterales	Enterobacteriaceae	Klebsiella	Klebsiella_aerogenes	Bacteria; Proteobacteria; Gammaproteobacteria; Enterobacterales; Enterobacteriaceae; Klebsiella	Klebsiella aerogenes strain rY29 16S ribosomal RNA gene, partial sequence	100.0%	54.3%	CP055904	2470.1	100.00%	1369	ABA, anaerobic
01-058	Firmicutes	Bacilli	Lactobacillales	Enterococcaceae	Enterococcus	Enterococcus_avium	Bacteria; Firmicutes; Bacilli; Lactobacillales; Enterococcaceae; Enterococcus	Enterococcus avium strain 15934 16S ribosomal RNA gene, partial sequence	100.0%	53.3%	MW475195	2479.12	100.00%	1374	LB, aerobic
01-059	Firmicutes	Bacilli	Lactobacillales	Enterococcaceae	Enterococcus	Enterococcus_pallens	Bacteria; Firmicutes; Bacilli; Lactobacillales; Enterococcaceae; Enterococcus	Enterococcus pallens strain NBRC 100697 16S ribosomal RNA, partial sequence	100.0%	53.6%	MG231264	2479.12	100.00%	1374	LB, aerobic
01-060	Proteobacteria	Gammaproteobacteria	Enterobacterales	Morganellaceae	Providencia	Providencia_rettgeri	Bacteria; Proteobacteria; Gammaproteobacteria; Enterobacterales; Morganellaceae; Providencia	Providencia rettgeri strain RSPro01 16S ribosomal RNA gene, partial sequence	100.0%	53.2%	MW049114	2365.5	100.00%	1311	LB, aerobic
01-061	Firmicutes	Bacilli	Lactobacillales	Enterococcaceae	Enterococcus	Enterococcus_avium	Bacteria; Firmicutes; Bacilli; Lactobacillales; Enterococcaceae; Enterococcus	Enterococcus avium strain 15934 16S ribosomal RNA gene, partial sequence	100.0%	53.2%	MW475195	2499.85	100.00%	1387	LB, aerobic
01-062	Proteobacteria	Gammaproteobacteria	Enterobacterales	Morganellaceae	Morganella	Morganella_morganii	Bacteria; Proteobacteria; Gammaproteobacteria; Enterobacterales; Morganellaceae; Morganella	Morganella morganii strain BQN3C1-03d 16S ribosomal RNA gene, partial sequence	99.9%	54.1%	FJ380985	2484.53	100.00%	1379	LB, aerobic
01-063	Proteobacteria	Gammaproteobacteria	Enterobacterales	Enterobacteriaceae	Klebsiella		Bacteria; Proteobacteria; Gammaproteobacteria; Enterobacterales; Enterobacteriaceae; Klebsiella	Klebsiella sp. strain M17_J13 16S ribosomal RNA gene, partial sequence	100.0%	55.2%	CP064352	2457.47	100.00%	1362	LB, aerobic
01-064	Proteobacteria	Gammaproteobacteria	Enterobacterales	Enterobacteriaceae	Klebsiella		Bacteria; Proteobacteria; Gammaproteobacteria; Enterobacterales; Enterobacteriaceae; Klebsiella	Klebsiella pneumoniae strain CMFRI/KlP-02 16S ribosomal RNA gene, partial sequence	100.0%	55.1%	MT265059	2450.26	100.00%	1358	LB, aerobic
01-065	Firmicutes	Bacilli	Staphylococcales	Staphylococcaceae	Staphylococcus	Staphylococcus_sciuri	Bacteria; Firmicutes; Bacilli; Bacillales; Staphylococcaceae; Mammaliicoccus	Mammaliicoccus sciuri strain SC2 16S ribosomal RNA gene, partial sequence	100.0%	51.6%	MW767055	2540.43	100.00%	1408	ABA, anaerobic
01-066	Actinobacteriota	Actinobacteria	Micrococcales	Micrococcaceae	Kocuria	Kocuria_rhizophila	Bacteria; Actinobacteria; Micrococcales; Micrococcaceae; Kocuria	Kocuria rhizophila strain 20744 16S ribosomal RNA gene, partial sequence	99.9%	57.2%	MW866690	2478.21	100.00%	1378	LB, aerobic
01-067	Proteobacteria	Gammaproteobacteria	Enterobacterales	Enterobacteriaceae	Klebsiella	Klebsiella_aerogenes	Bacteria; Proteobacteria; Gammaproteobacteria; Enterobacterales; Enterobacteriaceae; Klebsiella	Klebsiella aerogenes strain rY29 16S ribosomal RNA gene, partial sequence	99.8%	54.4%	CP055904	2434.93	100.00%	1357	ABA, anaerobic
01-068	Proteobacteria	Gammaproteobacteria	Enterobacterales	Morganellaceae	Proteus	Proteus_mirabilis	Bacteria; Proteobacteria; Gammaproteobacteria; Enterobacterales; Morganellaceae; Proteus	Proteus sp. strain NDSe-6 16S ribosomal RNA gene, partial sequence	100.0%	53.1%	LR738924	2527.81	100.00%	1401	Cellulose Agar, aerobic
01-069	Proteobacteria	Gammaproteobacteria	Enterobacterales	Enterobacteriaceae	Klebsiella		Bacteria; Proteobacteria; Gammaproteobacteria; Enterobacterales; Enterobacteriaceae; Klebsiella	Klebsiella pneumoniae strain S-1 16S ribosomal RNA gene, partial sequence	100.0%	55.1%	KU512907	2529.61	100.00%	1402	Cellulose Agar, aerobic
01-070	Proteobacteria	Gammaproteobacteria	Enterobacterales	Morganellaceae	Morganella	Morganella_morganii	Bacteria; Proteobacteria; Gammaproteobacteria; Enterobacterales; Morganellaceae; Morganella	Morganella morganii subsp. morganii strain ALK057 16S ribosomal RNA gene, partial sequence	100.0%	54.9%	KC456563	2466.49	100.00%	1367	Cellulose Agar, aerobic
01-071	Proteobacteria	Gammaproteobacteria	Enterobacterales	Morganellaceae	Morganella	Morganella_morganii	Bacteria; Proteobacteria; Gammaproteobacteria; Enterobacterales; Morganellaceae; Morganella	Morganella morganii subsp. morganii strain ALK057 16S ribosomal RNA gene, partial sequence	100.0%	54.7%	KC456563	2535.02	100.00%	1405	Cellulose Agar, aerobic
01-072	Proteobacteria	Gammaproteobacteria	Enterobacterales	Enterobacteriaceae	Klebsiella		Bacteria; Proteobacteria; Gammaproteobacteria; Enterobacterales; Enterobacteriaceae; Klebsiella	Klebsiella pneumoniae strain KPWIQ25 16S ribosomal RNA gene, partial sequence	100.0%	55.0%	MT102629	2527.81	100.00%	1401	Cellulose Agar, aerobic
01-073	Proteobacteria	Gammaproteobacteria	Enterobacterales	Morganellaceae	Morganella	Morganella_morganii	Bacteria; Proteobacteria; Gammaproteobacteria; Enterobacterales; Morganellaceae; Morganella	Morganella morganii strain FDAARGOS_1085 chromosome, complete genome	99.9%	54.7%	KC456563	2490.84	100.00%	1383	Cellulose Agar, aerobic
01-074	Proteobacteria	Gammaproteobacteria	Enterobacterales	Enterobacteriaceae	Klebsiella		Bacteria; Proteobacteria; Gammaproteobacteria; Enterobacterales; Enterobacteriaceae; Klebsiella	Klebsiella pneumoniae strain S-1 16S ribosomal RNA gene, partial sequence	100.0%	54.9%	KU512907	2504.36	100.00%	1388	Cellulose Agar, aerobic
01-075	Proteobacteria	Gammaproteobacteria	Enterobacterales	Morganellaceae	Providencia	Providencia_rettgeri	Bacteria; Proteobacteria; Gammaproteobacteria; Enterobacterales; Morganellaceae; Providencia; unclassified Providencia	Providencia sp. CIFE_HT12 16S ribosomal RNA gene, partial sequence	100.0%	53.4%	KM016979	2529.61	100.00%	1402	CMC Agar, aerobic
01-076	Proteobacteria	Gammaproteobacteria	Enterobacterales	Enterobacteriaceae	Klebsiella		Bacteria; Proteobacteria; Gammaproteobacteria; Enterobacterales; Enterobacteriaceae; Klebsiella	Klebsiella pneumoniae strain KPN247 chromosome, complete genome	100.0%	55.1%	CP072496	2524.2	100.00%	1399	CMC Agar, aerobic
01-077	Proteobacteria	Gammaproteobacteria	Enterobacterales	Morganellaceae	Proteus	Proteus_mirabilis	Bacteria; Proteobacteria; Gammaproteobacteria; Enterobacterales; Morganellaceae; Proteus	Proteus mirabilis partial 16S rRNA gene, isolate UFV 131	100.0%	53.2%	CP072779	2531.41	100.00%	1403	CMC Agar, aerobic
01-078	Proteobacteria	Gammaproteobacteria	Enterobacterales	Enterobacteriaceae	Klebsiella		Bacteria; Proteobacteria; Gammaproteobacteria; Enterobacterales; Enterobacteriaceae; Klebsiella	Klebsiella pneumoniae isolate RH201207 genome assembly, chromosome: 1	99.7%	55.2%	CP039974	2454.77	100.00%	1374	CMC Agar, aerobic
01-079	Proteobacteria	Gammaproteobacteria	Enterobacterales	Morganellaceae	Providencia	Providencia_rettgeri	Bacteria; Proteobacteria; Gammaproteobacteria; Enterobacterales; Morganellaceae; Providencia; unclassified Providencia	Providencia sp. CIFE_HT12 16S ribosomal RNA gene, partial sequence	100.0%	53.4%	CP042861	2527.81	100.00%	1401	CMC Agar, aerobic
01-080	Proteobacteria	Gammaproteobacteria	Enterobacterales	Enterobacteriaceae	Klebsiella		Bacteria; Proteobacteria; Gammaproteobacteria; Enterobacterales; Enterobacteriaceae; Klebsiella	Klebsiella pneumoniae strain KP2723 chromosome, complete genome	99.9%	54.9%	CP072938	2494.44	100.00%	1387	CMC Agar, aerobic
01-081	Proteobacteria	Gammaproteobacteria	Enterobacterales	Enterobacteriaceae	Klebsiella		Bacteria; Proteobacteria; Gammaproteobacteria; Enterobacterales; Enterobacteriaceae; Klebsiella	Klebsiella pneumoniae strain S-1 16S ribosomal RNA gene, partial sequence	100.0%	54.9%	KU512907	2504.36	99.93%	1388	Cellulose Agar, aerobic
01-082	Firmicutes	Bacilli	Lactobacillales	Enterococcaceae	Enterococcus	Enterococcus_pallens	Bacteria; Firmicutes; Bacilli; Lactobacillales; Enterococcaceae; Enterococcus	Enterococcus pallens strain NBRC 100697 16S ribosomal RNA, partial sequence	99.9%	53.4%	NR_043794	2540.43	100.00%	1414	Cellulose Agar, aerobic
01-083	Proteobacteria	Gammaproteobacteria	Enterobacterales	Enterobacteriaceae	Klebsiella		Bacteria; Proteobacteria; Gammaproteobacteria; Enterobacterales; Enterobacteriaceae; Klebsiella	Klebsiella pneumoniae strain KPN247 chromosome, complete genome	100.0%	55.0%	CP072496	2484.53	100.00%	1377	CMC Agar, aerobic
01-084	Proteobacteria	Gammaproteobacteria	Enterobacterales	Morganellaceae	Morganella	Morganella_morganii	Bacteria; Proteobacteria; Gammaproteobacteria; Enterobacterales; Morganellaceae; Morganella	Morganella morganii subsp. morganii strain ALK057 16S ribosomal RNA gene, partial sequence	100.0%	54.7%	KC456563	2540.43	100.00%	1408	CMC Agar, aerobic
01-085	Firmicutes	Bacilli	Bacillales	Bacillaceae	Bacillus	Bacillus_wudalianchiensis	Bacteria; Firmicutes; Bacilli; Bacillales; Bacillaceae; Bacillus	Bacillus badius strain PF44B_1 16S ribosomal RNA gene, partial sequence	99.9%	55.3%	KT382256	2498.95	100.00%	1391	Cellulose Agar, aerobic
01-086	Actinobacteriota	Actinobacteria	Corynebacteriales	Corynebacteriaceae	Corynebacterium	Corynebacterium_xerosis	Bacteria; Actinobacteria; Corynebacteriales; Corynebacteriaceae; Corynebacterium; unclassified Corynebacterium	Corynebacterium sp. strain KGS-6-23 16S ribosomal RNA gene, partial sequence	100.0%	57.3%	KU840416	2284.35	100.00%	1266	CMC Agar, aerobic
01-087	Actinobacteriota	Actinobacteria	Corynebacteriales	Corynebacteriaceae	Corynebacterium	Corynebacterium_xerosis	Bacteria; Actinobacteria; Corynebacteriales; Corynebacteriaceae; Corynebacterium; unclassified Corynebacterium	Corynebacterium sp. strain KGS-6-23 16S ribosomal RNA gene, partial sequence	100.0%	57.3%	KU840416	2390.75	100.00%	1325	CMC Agar, aerobic
01-088	Actinobacteriota	Actinobacteria	Corynebacteriales	Corynebacteriaceae	Corynebacterium	Corynebacterium_xerosis	Bacteria; Actinobacteria; Corynebacteriales; Corynebacteriaceae; Corynebacterium; unclassified Corynebacterium	Corynebacterium sp. strain KGS-6-23 16S ribosomal RNA gene, partial sequence	99.8%	57.1%	KU840416	2316.81	100.00%	1293	CMC Agar, aerobic
01-089	Actinobacteriota	Actinobacteria	Corynebacteriales	Corynebacteriaceae	Corynebacterium	Corynebacterium_xerosis	Bacteria; Actinobacteria; Corynebacteriales; Corynebacteriaceae; Corynebacterium; unclassified Corynebacterium	Corynebacterium sp. strain KGS-6-23 16S ribosomal RNA gene, partial sequence	100.0%	57.2%	KU840416	2364.6	100.00%	1312	CMC Agar, aerobic
01-090	Bacteroidota	Bacteroidia	Sphingobacteriales	Sphingobacteriaceae	Sphingobacterium	Sphingobacterium_chuzhouense	Bacteria; Bacteroidetes; Sphingobacteriia; Sphingobacteriales; Sphingobacteriaceae; Sphingobacterium	Sphingobacterium chuzhouense strain DH-5 16S ribosomal RNA, partial sequence	99.2%	57.0%	NR_153692	2386.24	100.00%	1352	Cellulose Agar
01-091	Proteobacteria	Gammaproteobacteria	Burkholderiales	Alcaligenaceae	Alcaligenes	Alcaligenes_faecalis	Bacteria; Proteobacteria; Betaproteobacteria; Burkholderiales; Alcaligenaceae; Alcaligenes	Alcaligenes sp. strain M27_SNH 16S ribosomal RNA gene, partial sequence	100.0%	54.2%	MW905619	2437.64	100.00%	1351	CMC Agar, aerobic
01-092	Actinobacteriota	Actinobacteria	Corynebacteriales	Corynebacteriaceae	Corynebacterium	Corynebacterium_xerosis	Bacteria; Actinobacteria; Corynebacteriales; Corynebacteriaceae; Corynebacterium; unclassified Corynebacterium	Corynebacterium sp. M3T9B3 16S ribosomal RNA gene, partial sequence	100.0%	57.5%	GQ246747	2468.29	100.00%	1368	CMC Agar, aerobic
01-093	Proteobacteria	Gammaproteobacteria	Enterobacterales	Morganellaceae	Proteus	Proteus_mirabilis	Bacteria; Proteobacteria; Gammaproteobacteria; Enterobacterales; Morganellaceae; Proteus	Proteus mirabilis strain UFV 141 16S ribosomal RNA gene, partial sequence	100.0%	53.3%	LR738927	2534.12	100.00%	1406	CMC Agar, aerobic
01-094	Proteobacteria	Gammaproteobacteria	Burkholderiales	Alcaligenaceae	Alcaligenes	Alcaligenes_faecalis	Bacteria; Proteobacteria; Betaproteobacteria; Burkholderiales; Alcaligenaceae; Alcaligenes	Alcaligenes aquatilis strain RC43 16S ribosomal RNA gene, partial sequence	100.0%	54.4%	MW881427	2509.77	100.00%	1391	CMC Agar, aerobic
01-095	Proteobacteria	Gammaproteobacteria	Enterobacterales	Morganellaceae	Proteus	Proteus_mirabilis	Bacteria; Proteobacteria; Gammaproteobacteria; Enterobacterales; Morganellaceae; Proteus	Proteus mirabilis partial 16S rRNA gene, isolate UFV 131	100.0%	53.1%	CP072779	2526.0	100.00%	1400	CMC Agar, aerobic
01-096	Actinobacteriota	Actinobacteria	Corynebacteriales	Dietziaceae	Dietzia		Bacteria; Actinobacteria; Corynebacteriales; Dietziaceae; Dietzia; unclassified Dietzia	Dietzia sp. strain JSM ZJ1012 16S ribosomal RNA gene, partial sequence	99.9%	57.3%	MW627368	2442.15	100.00%	1356	CMC Agar, aerobic
01-097	Proteobacteria	Gammaproteobacteria	Burkholderiales	Alcaligenaceae	Paenalcaligenes	Paenalcaligenes_hominis	Bacteria; Proteobacteria; Betaproteobacteria; Burkholderiales; Alcaligenaceae; Paenalcaligenes	Paenalcaligenes hermetiae strain KBL009 16S ribosomal RNA, partial sequence	1	1	DQ346493	2544.94	97.81%	1413	CMC Agar, aerobic
01-098	Firmicutes	Bacilli	Bacillales	Bacillaceae	Bacillus	Bacillus_wudalianchiensis	Bacteria; Firmicutes; Bacilli; Bacillales; Bacillaceae; Bacillus	Bacillus badius strain PF44B_1 16S ribosomal RNA gene, partial sequence	100.0%	55.0%	KT382256	2403.37	100.00%	1332	Cellulose Agar, aerobic
01-099	Proteobacteria	Gammaproteobacteria	Enterobacterales	Morganellaceae	Morganella	Morganella_morganii	Bacteria; Proteobacteria; Gammaproteobacteria; Enterobacterales; Morganellaceae; Morganella	Morganella morganii strain FDAARGOS_1085 chromosome, complete genome	99.9%	54.7%	CP068145	2460.18	100.00%	1368	CMC Agar, anaerobic
01-100	Firmicutes	Bacilli	Lactobacillales	Enterococcaceae	Enterococcus	Enterococcus_pallens	Bacteria; Firmicutes; Bacilli; Lactobacillales; Enterococcaceae; Enterococcus	Enterococcus pallens strain NBRC 100697 16S ribosomal RNA, partial sequence	99.9%	53.6%	MG231264	2471.0	100.00%	1374	CMC Agar, anaerobic
01-101	Proteobacteria	Gammaproteobacteria	Enterobacterales	Enterobacteriaceae	Klebsiella		Bacteria; Proteobacteria; Gammaproteobacteria; Enterobacterales; Enterobacteriaceae; Klebsiella	Klebsiella pneumoniae strain KPN247 chromosome, complete genome	99.9%	55.2%	CP072463	2412.39	100.00%	1340	CMC Agar, anaerobic
01-102	Firmicutes	Bacilli	Lactobacillales	Enterococcaceae	Enterococcus		Bacteria; Firmicutes; Bacilli; Lactobacillales; Enterococcaceae; Enterococcus	Enterococcus gallinarum strain WS5 16S ribosomal RNA gene, partial sequence	100.0%	53.2%	MW883023	1975.98	100.00%	1095	CMC Agar, anaerobic
01-103	Proteobacteria	Gammaproteobacteria	Enterobacterales	Enterobacteriaceae	Citrobacter		Bacteria; Proteobacteria; Gammaproteobacteria; Enterobacterales; Enterobacteriaceae; Citrobacter; Citrobacter freundii complex	Citrobacter werkmanii strain UMH18 chromosome, complete genome	100.0%	55.0%	CP024675	2489.94	99.71%	1380	CMC Agar, aerobic
01-104	Proteobacteria	Gammaproteobacteria	Burkholderiales	Alcaligenaceae	Alcaligenes	Alcaligenes_faecalis	Bacteria; Proteobacteria; Betaproteobacteria; Burkholderiales; Alcaligenaceae; Alcaligenes	Alcaligenes sp. strain SNH-K70 16S ribosomal RNA gene, partial sequence	100.0%	54.6%	MN493920	2529.61	100.00%	1402	CMC Agar, aerobic
01-105	Proteobacteria	Gammaproteobacteria	Enterobacterales	Enterobacteriaceae	Klebsiella	Klebsiella_aerogenes	Bacteria; Proteobacteria; Gammaproteobacteria; Enterobacterales; Enterobacteriaceae; Klebsiella	Klebsiella aerogenes strain BAB-6753 16S ribosomal RNA gene, partial sequence	99.6%	54.7%	MF141719	2471.0	100.00%	1384	CMC Agar, aerobic
01-106	Proteobacteria	Gammaproteobacteria	Enterobacterales	Enterobacteriaceae	Citrobacter		Bacteria; Proteobacteria; Gammaproteobacteria; Enterobacterales; Enterobacteriaceae; Citrobacter; Citrobacter freundii complex	Citrobacter werkmanii strain UMH18 chromosome, complete genome	100.0%	55.0%	CP024675	2486.33	100.00%	1378	CMC Agar, aerobic
01-107	Actinobacteriota	Actinobacteria	Micrococcales	Microbacteriaceae	Leucobacter		Bacteria; Actinobacteria; Micrococcales; Microbacteriaceae; Leucobacter	Leucobacter holotrichiae strain T14 16S ribosomal RNA, partial sequence	99.7%	57.0%	NR_148829	2489.03	99.71%	1393	CMC Agar, aerobic
01-108	Actinobacteriota	Actinobacteria	Micrococcales	Microbacteriaceae	Leucobacter		Bacteria; Actinobacteria; Micrococcales; Microbacteriaceae; Leucobacter	Leucobacter holotrichiae strain T14 16S ribosomal RNA, partial sequence	99.7%	56.9%	NR_148829	2471.9	100.00%	1382	CMC Agar, aerobic
01-109	Proteobacteria	Gammaproteobacteria	Burkholderiales	Alcaligenaceae	Bordetella		Bacteria; Proteobacteria; Betaproteobacteria; Burkholderiales; Alcaligenaceae; Bordetella; unclassified Bordetella	Bordetella sp. strain 15P40C-2 16S ribosomal RNA gene, partial sequence	99.7%	55.5%	KX887318	2423.21	99.56%	1352	CMC Agar, aerobic
01-110	Proteobacteria	Gammaproteobacteria	Enterobacterales	Enterobacteriaceae	Klebsiella		Bacteria; Proteobacteria; Gammaproteobacteria; Enterobacterales; Enterobacteriaceae; Klebsiella	Klebsiella pneumoniae strain KP2723 chromosome, complete genome	100.0%	54.8%	CP072938	2490.84	100.00%	1382	CMC Agar, aerobic
01-111	Proteobacteria	Gammaproteobacteria	Enterobacterales	Enterobacteriaceae			Bacteria; Proteobacteria; Gammaproteobacteria; Enterobacterales; Enterobacteriaceae; Klebsiella	Klebsiella oxytoca isolate MSB1_10D-sc-2280340 genome assembly, chromosome: 1	99.8%	54.6%	CP072914	2473.7	100.00%	1380	CMC Agar, aerobic
01-112	Proteobacteria	Gammaproteobacteria	Enterobacterales	Morganellaceae	Morganella	Morganella_morganii	Bacteria; Proteobacteria; Gammaproteobacteria; Enterobacterales; Morganellaceae; Morganella	Morganella morganii strain FDAARGOS_1085 chromosome, complete genome	100.0%	54.7%	CP068145	2495.35	100.00%	1383	CMC Agar, aerobic
01-113	Actinobacteriota	Actinobacteria	Micrococcales	Microbacteriaceae	Microbacterium		Bacteria; Actinobacteria; Micrococcales; Microbacteriaceae; Microbacterium	Microbacterium sp. strain MZT7 16S ribosomal RNA gene, partial sequence	99.9%	56.2%	LC133593	2436.74	100.00%	1356	CMC Agar, aerobic
01-114	Proteobacteria	Gammaproteobacteria	Enterobacterales	Enterobacteriaceae	Citrobacter		Bacteria; Proteobacteria; Gammaproteobacteria; Enterobacterales; Enterobacteriaceae; Citrobacter; Citrobacter freundii complex	Citrobacter freundii strain BAB-188 16S ribosomal RNA gene, partial sequence	100.0%	55.0%	KF535109	2482.72	99.85%	1376	CMC Agar, aerobic
01-115	Proteobacteria	Gammaproteobacteria	Burkholderiales	Alcaligenaceae	Alcaligenes	Alcaligenes_faecalis	Bacteria; Proteobacteria; Betaproteobacteria; Burkholderiales; Alcaligenaceae; Alcaligenes	Alcaligenes sp. strain SNH-K70 16S ribosomal RNA gene, partial sequence	100.0%	54.5%	MN493920	2527.81	100.00%	1401	CMC Agar, aerobic
01-116	Proteobacteria	Gammaproteobacteria	Burkholderiales	Alcaligenaceae	Alcaligenes	Alcaligenes_faecalis	Bacteria; Proteobacteria; Betaproteobacteria; Burkholderiales; Alcaligenaceae; Alcaligenes	Alcaligenes sp. strain SNH-K70 16S ribosomal RNA gene, partial sequence	100.0%	54.4%	MN493920	2518.79	100.00%	1396	CMC Agar, aerobic
01-117	Actinobacteriota	Actinobacteria	Micrococcales	Brevibacteriaceae	Brevibacterium	Brevibacterium_album	Bacteria; Actinobacteria; Micrococcales; Brevibacteriaceae; Brevibacterium	Brevibacterium salitolerans strain TRM 415 16S ribosomal RNA, partial sequence	99.1%	57.3%	NR_117434	2405.18	99.85%	1372	CMC Agar, aerobic
01-118	Proteobacteria	Alphaproteobacteria	Rhizobiales	Rhizobiaceae	Ochrobactrum	Ochrobactrum_intermedium	Bacteria; Proteobacteria; Alphaproteobacteria; Rhizobiales; Brucellaceae; Ochrobactrum	Ochrobactrum intermedium strain YEBBR4 16S ribosomal RNA gene, partial sequence	100.0%	55.3%	MW538324	2396.16	100.00%	1328	CMC Agar, aerobic
01-119	Proteobacteria	Gammaproteobacteria	Burkholderiales	Alcaligenaceae	Alcaligenes	Alcaligenes_faecalis	Bacteria; Proteobacteria; Betaproteobacteria; Burkholderiales; Alcaligenaceae; Alcaligenes	Alcaligenes faecalis strain TvPs3.7 16S ribosomal RNA gene, partial sequence	100.0%	54.3%	MW905619	2486.33	100.00%	1378	CMC Agar, aerobic
01-120	Proteobacteria	Gammaproteobacteria	Burkholderiales	Alcaligenaceae	Alcaligenes	Alcaligenes_faecalis	Bacteria; Proteobacteria; Betaproteobacteria; Burkholderiales; Alcaligenaceae; Alcaligenes	Alcaligenes aquatilis strain RC43 16S ribosomal RNA gene, partial sequence	100.0%	54.5%	MW881427	2516.08	99.9%	1396	CMC Agar, aerobic
01-121	Proteobacteria	Gammaproteobacteria	Enterobacterales	Enterobacteriaceae			Bacteria; Proteobacteria; Gammaproteobacteria; Enterobacterales; Enterobacteriaceae; Klebsiella	Klebsiella oxytoca isolate MSB1_10D-sc-2280340 genome assembly, chromosome: 1	99.7%	54.6%	CP072914	2476.41	99.86%	1383	CMC Agar, aerobic
01-122	Proteobacteria	Gammaproteobacteria	Enterobacterales	Enterobacteriaceae			Bacteria; Proteobacteria; Gammaproteobacteria; Enterobacterales; Enterobacteriaceae; Klebsiella	Klebsiella oxytoca isolate MSB1_10D-sc-2280340 genome assembly, chromosome: 1	99.8%	54.6%	CP072914	2471.9	100.00%	1379	CMC Agar, aerobic
01-123	Proteobacteria	Gammaproteobacteria	Enterobacterales	Morganellaceae	Morganella	Morganella_morganii	Bacteria; Proteobacteria; Gammaproteobacteria; Enterobacterales; Morganellaceae; Morganella	Morganella morganii strain FDAARGOS_1085 chromosome, complete genome	99.9%	54.7%	CP068145	2501.66	99.71%	1391	CMC Agar, aerobic
01-124	Proteobacteria	Gammaproteobacteria	Burkholderiales	Alcaligenaceae	Alcaligenes		Bacteria; Proteobacteria; Betaproteobacteria; Burkholderiales; Alcaligenaceae; Alcaligenes	Alcaligenes sp. EBL9 16S ribosomal RNA gene, partial sequence	100.0%	54.7%	GQ280033	2522.4	100.00%	1398	CMC Agar, aerobic
01-125	Actinobacteriota	Actinobacteria	Micrococcales	Microbacteriaceae	Microbacterium	Microbacterium_sp.	Bacteria; Actinobacteria; Micrococcales; Microbacteriaceae; Microbacterium	Microbacterium sp. strain G5-3 16S ribosomal RNA gene, partial sequence	99.9%	56.2%	MG557679	2461.08	100.00%	1369	CMC Agar, aerobic
01-126	Actinobacteriota	Actinobacteria	Corynebacteriales	Dietziaceae	Dietzia	Dietzia_sp.	Bacteria; Actinobacteria; Corynebacteriales; Dietziaceae; Dietzia; unclassified Dietzia	Dietzia sp. strain JSM ZJ1012 16S ribosomal RNA gene, partial sequence	99.6%	57.5%	KT709544	2454.77	100.00%	1372	CMC Agar, aerobic
01-127	Actinobacteriota	Actinobacteria	Micrococcales	Microbacteriaceae	Microbacterium	Microbacterium_sp.	Bacteria; Actinobacteria; Micrococcales; Microbacteriaceae; Microbacterium	Microbacterium sp. strain MZT7 16S ribosomal RNA gene, partial sequence	99.9%	56.4%	LC133593	2480.02	99.71%	1377	CMC Agar, aerobic
01-128	Proteobacteria	Gammaproteobacteria	Burkholderiales	Alcaligenaceae	Alcaligenes	Alcaligenes_faecalis	Bacteria; Proteobacteria; Betaproteobacteria; Burkholderiales; Alcaligenaceae; Alcaligenes	Alcaligenes aquatilis strain RC43 16S ribosomal RNA gene, partial sequence	100.0%	54.5%	MW881427	2517.89	100.00%	1397	CMC Agar, aerobic
01-129	Proteobacteria	Gammaproteobacteria	Enterobacterales	Enterobacteriaceae	Citrobacter		Bacteria; Proteobacteria; Gammaproteobacteria; Enterobacterales; Enterobacteriaceae; Citrobacter	Citrobacter cronae strain XY1017 16S ribosomal RNA gene, partial sequence	99.9%	55.2%	MW793480	2425.92	100.00%	1349	CMC Agar, aerobic
01-130	Proteobacteria	Gammaproteobacteria	Burkholderiales	Alcaligenaceae	Alcaligenes	Alcaligenes_faecalis	Bacteria; Proteobacteria; Betaproteobacteria; Burkholderiales; Alcaligenaceae; Alcaligenes	Alcaligenes aquatilis strain RC43 16S ribosomal RNA gene, partial sequence	99.9%	54.4%	MT579857	2492.64	100.00%	1384	CMC Agar, aerobic
01-131	Actinobacteriota	Actinobacteria	Corynebacteriales	Nocardiaceae	Rhodococcus		Bacteria; Actinobacteria; Corynebacteriales; Nocardiaceae; Rhodococcus	Rhodococcus pyridinivorans strain MAIDO-R11b-9B 16S ribosomal RNA gene, partial sequence	100.0%	58.9%	MW711446	2434.93	100.00%	1351	CMC Agar, aerobic
01-137	Proteobacteria	Gammaproteobacteria	Enterobacterales	Morganellaceae	Morganella	Morganella_morganii	Bacteria; Proteobacteria; Gammaproteobacteria; Enterobacterales; Morganellaceae; Morganella	Morganella morganii strain FDAARGOS_1085 chromosome, complete genome	99.9%	54.7%	CP068145	2489.03	100.00%	1384	Caso 100 %, aerobic
01-138	Proteobacteria	Gammaproteobacteria	Enterobacterales	Enterobacteriaceae	Klebsiella		Bacteria; Proteobacteria; Gammaproteobacteria; Enterobacterales; Enterobacteriaceae; Klebsiella	Klebsiella pneumoniae strain KPN247 chromosome, complete genome	99.9%	54.8%	CP073054	2498.95	100.00%	1388	AZO, aerobic
01-139	Proteobacteria	Gammaproteobacteria	Enterobacterales	Enterobacteriaceae	Klebsiella		Bacteria; Proteobacteria; Gammaproteobacteria; Enterobacterales; Enterobacteriaceae; Klebsiella	Klebsiella pneumoniae strain B32278 chromosome, complete genome	100.0%	54.9%	CP072938	2498.95	100.00%	1385	AZO, aerobic
01-140	Proteobacteria	Gammaproteobacteria	Enterobacterales	Enterobacteriaceae	Klebsiella		Bacteria; Proteobacteria; Gammaproteobacteria; Enterobacterales; Enterobacteriaceae; Klebsiella	Klebsiella pneumoniae strain KPN247 chromosome, complete genome	100.0%	54.9%	CP073054	2492.64	100.00%	1383	Caso 100 %, aerobic
01-142	Proteobacteria	Gammaproteobacteria	Enterobacterales	Morganellaceae	Morganella	Morganella_morganii	Bacteria; Proteobacteria; Gammaproteobacteria; Enterobacterales; Morganellaceae; Morganella	Morganella morganii strain GX15 16S ribosomal RNA gene, partial sequence	100.0%	54.6%	CP070524	2426.82	100.00%	1345	Caso 100 %, aerobic
01-144	Proteobacteria	Gammaproteobacteria	Enterobacterales	Morganellaceae	Morganella	Morganella_morganii	Bacteria; Proteobacteria; Gammaproteobacteria; Enterobacterales; Morganellaceae; Morganella	Morganella morganii strain FDAARGOS_1085 chromosome, complete genome	100.0%	54.7%	CP068145	2498.95	100.00%	1385	Caso 100 %, aerobic
01-148	Proteobacteria	Gammaproteobacteria	Enterobacterales	Enterobacteriaceae	Klebsiella		Bacteria; Proteobacteria; Gammaproteobacteria; Enterobacterales; Enterobacteriaceae; Klebsiella	Klebsiella pneumoniae strain KPN247 chromosome, complete genome	99.9%	54.9%	CP073054	2480.02	100.00%	1382	Caso 100 %, aerobic
01-149	Firmicutes	Bacilli	Bacillales	Bacillaceae	Bacillus		Bacteria; Firmicutes; Bacilli; Bacillales; Bacillaceae; Bacillus	Bacillus subtilis strain RN8 16S ribosomal RNA gene, partial sequence	99.9%	55.0%	CP072525	2505.26	100.00%	1393	CMC Agar, aerobic
01-150	Proteobacteria	Gammaproteobacteria	Enterobacterales	Morganellaceae	Proteus	Proteus_mirabilis	Bacteria; Proteobacteria; Gammaproteobacteria; Enterobacterales; Morganellaceae; Proteus	Proteus mirabilis strain PM52808 chromosome, complete genome	99.9%	53.0%	CP072779	2493.54	100.00%	1388	Caso 100 %, aerobic
01-151	Proteobacteria	Gammaproteobacteria	Enterobacterales	Morganellaceae	Morganella	Morganella_morganii	Bacteria; Proteobacteria; Gammaproteobacteria; Enterobacterales; Morganellaceae; Morganella	Morganella morganii strain FDAARGOS_1085 chromosome, complete genome	100.0%	54.7%	CP068145	2495.35	100.00%	1383	Caso 100 %, aerobic
01-152	Proteobacteria	Gammaproteobacteria	Enterobacterales	Morganellaceae	Morganella	Morganella_morganii	Bacteria; Proteobacteria; Gammaproteobacteria; Enterobacterales; Morganellaceae; Morganella	Morganella morganii subsp. morganii strain ALK057 16S ribosomal RNA gene, partial sequence	99.9%	54.5%	CP068145	2476.41	100.00%	1380	Caso 100 %, aerobic
01-154	Proteobacteria	Gammaproteobacteria	Enterobacterales	Enterobacteriaceae	Escherichia-Shigella		Bacteria; Proteobacteria; Gammaproteobacteria; Enterobacterales; Enterobacteriaceae; Escherichia	Escherichia coli strain IADCAMB11 16S ribosomal RNA gene, partial sequence	99.9%	54.9%	CP061754	2488.13	100.00%	1382	ABA, anaerobic
01-155	Proteobacteria	Gammaproteobacteria	Enterobacterales	Enterobacteriaceae	Escherichia-Shigella		Bacteria; Proteobacteria; Gammaproteobacteria; Enterobacterales; Enterobacteriaceae; Escherichia	Escherichia coli	1	55.3%	MW025991	2358.29	99.79%	953	ABA, anaerobic
01-156	Proteobacteria	Gammaproteobacteria	Enterobacterales	Enterobacteriaceae	Escherichia-Shigella		Bacteria; Proteobacteria; Gammaproteobacteria; Enterobacterales; Enterobacteriaceae; Escherichia	Escherichia coli strain ABW_A32 chromosome, complete genome	100.0%	55.2%	CP071073	2416.9	100.00%	1341	ABA, anaerobic
01-157	Proteobacteria	Gammaproteobacteria	Enterobacterales	Enterobacteriaceae	Escherichia-Shigella		Bacteria; Proteobacteria; Gammaproteobacteria; Enterobacterales; Enterobacteriaceae; Escherichia	Escherichia coli strain DT012 16S ribosomal RNA gene, partial sequence	99.9%	55.2%	MW025991	2451.16	100.00%	1366	ABA, anaerobic
01-161	Proteobacteria	Gammaproteobacteria	Enterobacterales	Enterobacteriaceae	Klebsiella		Bacteria; Proteobacteria; Gammaproteobacteria; Enterobacterales; Enterobacteriaceae; Klebsiella	Klebsiella pneumoniae isolate INF266-sc-2280182 genome assembly, chromosome: 1	100.0%	55.0%	CP061948	2472.8	100.00%	1372	AZO, aerobic
01-162	Proteobacteria	Gammaproteobacteria	Enterobacterales	Enterobacteriaceae	Klebsiella		Bacteria; Proteobacteria; Gammaproteobacteria; Enterobacterales; Enterobacteriaceae; Klebsiella	Klebsiella sp. strain PAK/UVAS/PATH/SA17 16S ribosomal RNA gene, partial sequence	100.0%	55.0%	MK789285	2528.71	100.00%	1403	AZO, aerobic
01-163	Proteobacteria	Gammaproteobacteria	Enterobacterales	Enterobacteriaceae	Klebsiella		Bacteria; Proteobacteria; Gammaproteobacteria; Enterobacterales; Enterobacteriaceae; Klebsiella	Klebsiella pneumoniae strain KPN247 chromosome, complete genome	99.9%	54.8%	CP073054	2491.74	100.00%	1384	Caso 100 %, aerobic
01-164	Proteobacteria	Gammaproteobacteria	Enterobacterales	Morganellaceae	Morganella	Morganella_morganii	Bacteria; Proteobacteria; Gammaproteobacteria; Enterobacterales; Morganellaceae; Morganella	Morganella morganii strain FDAARGOS_1085 chromosome, complete genome	99.9%	54.6%	CP068145	2521.49	100.00%	1402	Caso 100 %, aerobic
01-165	Proteobacteria	Gammaproteobacteria	Enterobacterales	Morganellaceae	Morganella	Morganella_morganii	Bacteria; Proteobacteria; Gammaproteobacteria; Enterobacterales; Morganellaceae; Morganella	Morganella morganii strain FDAARGOS_1085 chromosome, complete genome	100.0%	54.7%	CP068145	2509.77	99.71%	1391	Caso 100 %, aerobic
01-166	Proteobacteria	Gammaproteobacteria	Enterobacterales	Morganellaceae	Morganella	Morganella_morganii	Bacteria; Proteobacteria; Gammaproteobacteria; Enterobacterales; Morganellaceae; Morganella	Morganella morganii strain FDAARGOS_1085 chromosome, complete genome	100.0%	54.5%	CP068145	2531.41	100.00%	1403	Caso 100 %, aerobic
01-167	Proteobacteria	Gammaproteobacteria	Enterobacterales	Morganellaceae	Morganella	Morganella_morganii	Bacteria; Proteobacteria; Gammaproteobacteria; Enterobacterales; Morganellaceae; Morganella	Morganella morganii subsp. morganii strain ALK057 16S ribosomal RNA gene, partial sequence	99.8%	54.5%	CP068145	2426.82	99.93%	1357	Caso 100 %, aerobic
01-168	Proteobacteria	Gammaproteobacteria	Enterobacterales	Enterobacteriaceae	Citrobacter		Bacteria; Proteobacteria; Gammaproteobacteria; Enterobacterales; Enterobacteriaceae; Citrobacter	Citrobacter cronae strain Colony303 chromosome	99.9%	55.1%	CP069786	2475.51	100.00%	1375	Caso 100 %, aerobic
01-169	Proteobacteria	Gammaproteobacteria	Enterobacterales	Enterobacteriaceae	Citrobacter		Bacteria; Proteobacteria; Gammaproteobacteria; Enterobacterales; Enterobacteriaceae; Citrobacter	Citrobacter cronae strain Colony303 chromosome	99.9%	55.1%	CP069786	2464.69	100.00%	1369	Caso 100 %, aerobic
01-170	Proteobacteria	Gammaproteobacteria	Enterobacterales	Morganellaceae	Morganella	Morganella_morganii	Bacteria; Proteobacteria; Gammaproteobacteria; Enterobacterales; Morganellaceae; Morganella	Morganella morganii strain FDAARGOS_1085 chromosome, complete genome	100.0%	54.6%	CP068145	2509.77	100.00%	1391	Caso 100 %, aerobic
01-171	Actinobacteriota	Actinobacteria	Micrococcales	Micrococcaceae	Kocuria	Kocuria_rhizophila	Bacteria; Actinobacteria; Micrococcales; Micrococcaceae; Kocuria	Kocuria rhizophila strain 20744 16S ribosomal RNA gene, partial sequence	99.9%	57.2%	MW866690	2466.49	99.93%	1373	Caso 100 %, aerobic
01-172	Firmicutes	Bacilli	Bacillales	Planococcaceae	Lysinibacillus	Lysinibacillus_sp.	Bacteria; Firmicutes; Bacilli; Bacillales; Bacillaceae; Lysinibacillus	Lysinibacillus macroides strain BIP-212 16S ribosomal RNA gene, partial sequence	99.9%	53.8%	MW802177	2531.41	100.00%	1406	CMC enrichment, pateurized; Caso 100 %, aerobic
01-173	Firmicutes	Bacilli	Bacillales	Planococcaceae	Lysinibacillus	Lysinibacillus_sp.	Bacteria; Firmicutes; Bacilli; Bacillales; Bacillaceae; Lysinibacillus	Lysinibacillus macroides strain BIP-212 16S ribosomal RNA gene, partial sequence	99.9%	53.8%	MW802177	2520.59	100.00%	1400	CMC enrichment, pateurized; Caso 100 %, aerobic
01-174	Firmicutes	Bacilli	Bacillales	Bacillaceae	Bacillus		Bacteria; Firmicutes; Bacilli; Bacillales; Bacillaceae; Bacillus; Bacillus amyloliquefaciens group	Bacillus velezensis strain N67 16S ribosomal RNA gene, partial sequence	100.0%	55.2%	MW928444	2537.72	100.00%	1408	CMC enrichment, pateurized; CMC Agar, aerobic
01-175	Proteobacteria	Gammaproteobacteria	Enterobacterales	Morganellaceae	Morganella	Morganella_morganii	Bacteria; Proteobacteria; Gammaproteobacteria; Enterobacterales; Morganellaceae; Morganella	Morganella morganii subsp. morganii strain ALK057 16S ribosomal RNA gene, partial sequence	99.9%	54.5%	CP068145	2439.44	100.00%	1355	Caso 100%, aerobic
01-176	Proteobacteria	Gammaproteobacteria	Enterobacterales	Morganellaceae	Morganella	Morganella_morganii	Bacteria; Proteobacteria; Gammaproteobacteria; Enterobacterales; Morganellaceae; Morganella	Morganella morganii subsp. morganii strain ALK057 16S ribosomal RNA gene, partial sequence	99.9%	54.3%	CP068145	2464.69	99.93%	1369	Caso 100%, aerobic
01-177	Firmicutes	Clostridia	Oscillospirales	Ruminococcaceae	Incertae_Sedis	Neglecta_sp.	Bacteria; Firmicutes; Clostridia; Eubacteriales; Neglecta; unclassified Neglecta	Neglecta sp. Marseille-P3890 partial 16S rRNA gene, strain Marseille-P3890	95.5%	51.7%	LT897838	2019.26	97.54%	1269	CMC enrichment, pateurized; ABA, anaerobic
01-178	Firmicutes	Clostridia	Clostridiales	Clostridiaceae	Clostridium_sensu_stricto_13		Bacteria; Firmicutes; Clostridia; Eubacteriales; Clostridiaceae; Clostridium	Clostridium sulfidigenes partial 16S rRNA gene, strain Marseille-P1446	99.9%	51.5%	LT223655	2424.11	100.00%	1346	CMC enrichment, pateurized; ABA, anaerobic
