# Supplementary material for: Culture-Independent and Culture-Dependent Characterization of the Black Soldier Fly Gut Microbiome Reveals a Large Proportion of Culturable Bacteria with Potential for Industrial Applications
Source: Microorganisms. 2021 Jul 31;9(8):1642. doi: 10.3390/microorganisms9081642 (PMC8398798; doi:10.3390/microorganisms9081642)
Supplement: Supplementary file 1 [file microorganisms-09-01642-s001.zip › Table S3.xlsx]

## Sheet: A) Proteobacteria_MatrixOutput
Table S3A. Pairwise comparison of 16S rRNA sequences similarities of isolates and closest related type strains belonging to the phylum Proteobacteria.
	01-139	01-072	01-001	01-080	01-162	01-148	01-138	01-163	01-161	01-140	01-110	01-078	01-101	01-076	01-069	01-081	01-074	01-083	01-064	Klebsiella_pneumoniae_MT265059	01-063	01-121	01-111	01-122	Klebsiella_oxytoca_AF129440.1	01-106	01-103	01-114	Citrobacter_freundii_KF535109	01-129	01-169	01-168	01-054	01-067	01-057	Raoultella_ornithinolytica_AF129441.1	Klebsiella_aerogenes_MF319837	01-105	Raoultella_planticola_ATCC_33531_AB004755.1	Citrobacter_koseri_KT260590.1	01-002	01-039	01-019	01-005	Escherichia_fergusonii_MH304302	Shigella_sonnei_EU009190.1	Escherichia_coli_MW025991	01-154	01-156
01-139
01-072	4.90029e-16
01-001	7.35044e-16	7.35044e-16
01-080	7.35044e-16	7.35044e-16	0
01-162	1.23367e-15	1.23367e-15	4.98626e-16	4.98626e-16
01-148	1.83911e-15	1.83911e-15	1.10407e-15	1.10407e-15	6.05443e-16
01-138	1.6361e-15	1.6361e-15	9.01058e-16	9.01058e-16	4.02431e-16	2.03012e-16
01-163	1.92873e-15	1.92873e-15	1.19369e-15	1.19369e-15	6.95061e-16	4.95642e-16	2.9263e-16
01-161	2.18711e-15	2.18711e-15	1.45207e-15	1.45207e-15	9.53441e-16	7.54022e-16	5.51009e-16	2.58379e-16
01-140	2.18711e-15	2.18711e-15	1.45207e-15	1.45207e-15	9.53441e-16	7.54022e-16	5.51009e-16	2.58379e-16	0
01-110	3.02924e-15	3.02924e-15	2.29419e-15	2.29419e-15	1.79557e-15	1.59615e-15	1.39313e-15	1.1005e-15	8.42125e-16	8.42125e-16
01-078	3.4156e-15	3.4156e-15	2.68055e-15	2.68055e-15	2.18193e-15	1.98251e-15	1.7795e-15	1.48687e-15	1.22849e-15	1.22849e-15	3.86361e-16
01-101	3.7731e-15	3.7731e-15	3.03806e-15	3.03806e-15	2.53943e-15	2.34001e-15	2.137e-15	1.84437e-15	1.58599e-15	1.58599e-15	7.43867e-16	3.57506e-16
01-076	3.7731e-15	3.7731e-15	3.03806e-15	3.03806e-15	2.53943e-15	2.34001e-15	2.137e-15	1.84437e-15	1.58599e-15	1.58599e-15	7.43867e-16	3.57506e-16	0
01-069	4.39776e-15	4.39776e-15	3.66271e-15	3.66271e-15	3.16409e-15	2.96467e-15	2.76165e-15	2.46902e-15	2.21064e-15	2.21064e-15	1.36852e-15	9.82159e-16	6.24653e-16	6.24653e-16
01-081	4.98643e-15	4.98643e-15	4.25138e-15	4.25138e-15	3.75276e-15	3.55334e-15	3.35032e-15	3.05769e-15	2.79931e-15	2.79931e-15	1.95719e-15	1.57083e-15	1.21332e-15	1.21332e-15	5.8867e-16
01-074	5.26507e-15	5.26507e-15	4.53003e-15	4.53003e-15	4.0314e-15	3.83198e-15	3.62897e-15	3.33634e-15	3.07796e-15	3.07796e-15	2.23583e-15	1.84947e-15	1.49197e-15	1.49197e-15	8.67314e-16	2.78644e-16
01-083	5.26507e-15	5.26507e-15	4.53003e-15	4.53003e-15	4.0314e-15	3.83198e-15	3.62897e-15	3.33634e-15	3.07796e-15	3.07796e-15	2.23583e-15	1.84947e-15	1.49197e-15	1.49197e-15	8.67314e-16	2.78644e-16	0
01-064	5.26507e-15	5.26507e-15	4.53003e-15	4.53003e-15	4.0314e-15	3.83198e-15	3.62897e-15	3.33634e-15	3.07796e-15	3.07796e-15	2.23583e-15	1.84947e-15	1.49197e-15	1.49197e-15	8.67314e-16	2.78644e-16	0	0
Klebsiella_pneumoniae_MT265059	5.74859e-15	5.74859e-15	5.01354e-15	5.01354e-15	4.51492e-15	4.3155e-15	4.11248e-15	3.81985e-15	3.56148e-15	3.56148e-15	2.71935e-15	2.33299e-15	1.97548e-15	1.97548e-15	1.35083e-15	7.62161e-16	4.83517e-16	4.83517e-16	4.83517e-16
01-063	5.74859e-15	5.74859e-15	5.01354e-15	5.01354e-15	4.51492e-15	4.3155e-15	4.11248e-15	3.81985e-15	3.56148e-15	3.56148e-15	2.71935e-15	2.33299e-15	1.97548e-15	1.97548e-15	1.35083e-15	7.62161e-16	4.83517e-16	4.83517e-16	4.83517e-16	0
01-121	0.0154483	0.0154483	0.0154483	0.0154483	0.0154483	0.0154483	0.0154483	0.0154483	0.0154483	0.0154483	0.0154483	0.0154483	0.0154483	0.0154483	0.0154483	0.0154483	0.0154483	0.0154483	0.0154483	0.0154483	0.0154483
01-111	0.0154483	0.0154483	0.0154483	0.0154483	0.0154483	0.0154483	0.0154483	0.0154483	0.0154483	0.0154483	0.0154483	0.0154483	0.0154483	0.0154483	0.0154483	0.0154483	0.0154483	0.0154483	0.0154483	0.0154483	0.0154483	0
01-122	0.0154483	0.0154483	0.0154483	0.0154483	0.0154483	0.0154483	0.0154483	0.0154483	0.0154483	0.0154483	0.0154483	0.0154483	0.0154483	0.0154483	0.0154483	0.0154483	0.0154483	0.0154483	0.0154483	0.0154483	0.0154483	1.06457e-15	1.06457e-15
Klebsiella_oxytoca_AF129440.1	0.0154483	0.0154483	0.0154483	0.0154483	0.0154483	0.0154483	0.0154483	0.0154483	0.0154483	0.0154483	0.0154483	0.0154483	0.0154483	0.0154483	0.0154483	0.0154483	0.0154483	0.0154483	0.0154483	0.0154483	0.0154483	1.06457e-15	1.06457e-15	0
01-106	0.0140756	0.0140756	0.0140756	0.0140756	0.0140756	0.0140756	0.0140756	0.0140756	0.0140756	0.0140756	0.0140756	0.0140756	0.0140756	0.0140756	0.0140756	0.0140756	0.0140756	0.0140756	0.0140756	0.0140756	0.0140756	0.00893456	0.00893456	0.00893456	0.00893456
01-103	0.0140756	0.0140756	0.0140756	0.0140756	0.0140756	0.0140756	0.0140756	0.0140756	0.0140756	0.0140756	0.0140756	0.0140756	0.0140756	0.0140756	0.0140756	0.0140756	0.0140756	0.0140756	0.0140756	0.0140756	0.0140756	0.00893456	0.00893456	0.00893456	0.00893456	3.38354e-16
01-114	0.0140756	0.0140756	0.0140756	0.0140756	0.0140756	0.0140756	0.0140756	0.0140756	0.0140756	0.0140756	0.0140756	0.0140756	0.0140756	0.0140756	0.0140756	0.0140756	0.0140756	0.0140756	0.0140756	0.0140756	0.0140756	0.00893456	0.00893456	0.00893456	0.00893456	0	3.38354e-16
Citrobacter_freundii_KF535109	0.0140756	0.0140756	0.0140756	0.0140756	0.0140756	0.0140756	0.0140756	0.0140756	0.0140756	0.0140756	0.0140756	0.0140756	0.0140756	0.0140756	0.0140756	0.0140756	0.0140756	0.0140756	0.0140756	0.0140756	0.0140756	0.00893456	0.00893456	0.00893456	0.00893456	9.97253e-16	1.33561e-15	9.97253e-16
01-129	0.0140756	0.0140756	0.0140756	0.0140756	0.0140756	0.0140756	0.0140756	0.0140756	0.0140756	0.0140756	0.0140756	0.0140756	0.0140756	0.0140756	0.0140756	0.0140756	0.0140756	0.0140756	0.0140756	0.0140756	0.0140756	0.00893456	0.00893456	0.00893456	0.00893456	9.97253e-16	1.33561e-15	9.97253e-16	0
01-169	0.0140756	0.0140756	0.0140756	0.0140756	0.0140756	0.0140756	0.0140756	0.0140756	0.0140756	0.0140756	0.0140756	0.0140756	0.0140756	0.0140756	0.0140756	0.0140756	0.0140756	0.0140756	0.0140756	0.0140756	0.0140756	0.00893456	0.00893456	0.00893456	0.00893456	9.97253e-16	1.33561e-15	9.97253e-16	0	0
01-168	0.0140756	0.0140756	0.0140756	0.0140756	0.0140756	0.0140756	0.0140756	0.0140756	0.0140756	0.0140756	0.0140756	0.0140756	0.0140756	0.0140756	0.0140756	0.0140756	0.0140756	0.0140756	0.0140756	0.0140756	0.0140756	0.00893456	0.00893456	0.00893456	0.00893456	9.97253e-16	1.33561e-15	9.97253e-16	0	0	0
01-054	0.0102203	0.0102203	0.0102203	0.0102203	0.0102203	0.0102203	0.0102203	0.0102203	0.0102203	0.0102203	0.0102203	0.0102203	0.0102203	0.0102203	0.0102203	0.0102203	0.0102203	0.0102203	0.0102203	0.0102203	0.0102203	0.0127973	0.0127973	0.0127973	0.0127973	0.0114245	0.0114245	0.0114245	0.0114245	0.0114245	0.0114245	0.0114245
01-067	0.0102203	0.0102203	0.0102203	0.0102203	0.0102203	0.0102203	0.0102203	0.0102203	0.0102203	0.0102203	0.0102203	0.0102203	0.0102203	0.0102203	0.0102203	0.0102203	0.0102203	0.0102203	0.0102203	0.0102203	0.0102203	0.0127973	0.0127973	0.0127973	0.0127973	0.0114245	0.0114245	0.0114245	0.0114245	0.0114245	0.0114245	0.0114245	7.4794e-16
01-057	0.0102203	0.0102203	0.0102203	0.0102203	0.0102203	0.0102203	0.0102203	0.0102203	0.0102203	0.0102203	0.0102203	0.0102203	0.0102203	0.0102203	0.0102203	0.0102203	0.0102203	0.0102203	0.0102203	0.0102203	0.0102203	0.0127973	0.0127973	0.0127973	0.0127973	0.0114245	0.0114245	0.0114245	0.0114245	0.0114245	0.0114245	0.0114245	7.4794e-16	0
Raoultella_ornithinolytica_AF129441.1	0.019172	0.019172	0.019172	0.019172	0.019172	0.019172	0.019172	0.019172	0.019172	0.019172	0.019172	0.019172	0.019172	0.019172	0.019172	0.019172	0.019172	0.019172	0.019172	0.019172	0.019172	0.021749	0.021749	0.021749	0.021749	0.0203762	0.0203762	0.0203762	0.0203762	0.0203762	0.0203762	0.0203762	0.0089517	0.0089517	0.0089517
Klebsiella_aerogenes_MF319837	0.0102203	0.0102203	0.0102203	0.0102203	0.0102203	0.0102203	0.0102203	0.0102203	0.0102203	0.0102203	0.0102203	0.0102203	0.0102203	0.0102203	0.0102203	0.0102203	0.0102203	0.0102203	0.0102203	0.0102203	0.0102203	0.0127973	0.0127973	0.0127973	0.0127973	0.0114245	0.0114245	0.0114245	0.0114245	0.0114245	0.0114245	0.0114245	7.4794e-16	0	0	0.0089517
01-105	0.0102203	0.0102203	0.0102203	0.0102203	0.0102203	0.0102203	0.0102203	0.0102203	0.0102203	0.0102203	0.0102203	0.0102203	0.0102203	0.0102203	0.0102203	0.0102203	0.0102203	0.0102203	0.0102203	0.0102203	0.0102203	0.0127973	0.0127973	0.0127973	0.0127973	0.0114245	0.0114245	0.0114245	0.0114245	0.0114245	0.0114245	0.0114245	7.4794e-16	0	0	0.0089517	0
Raoultella_planticola_ATCC_33531_AB004755.1	0.0270558	0.0270558	0.0270558	0.0270558	0.0270558	0.0270558	0.0270558	0.0270558	0.0270558	0.0270558	0.0270558	0.0270558	0.0270558	0.0270558	0.0270558	0.0270558	0.0270558	0.0270558	0.0270558	0.0270558	0.0270558	0.0219148	0.0219148	0.0219148	0.0219148	0.0180271	0.0180271	0.0180271	0.0180271	0.0180271	0.0180271	0.0180271	0.0244047	0.0244047	0.0244047	0.0333564	0.0244047	0.0244047
Citrobacter_koseri_KT260590.1	0.0270558	0.0270558	0.0270558	0.0270558	0.0270558	0.0270558	0.0270558	0.0270558	0.0270558	0.0270558	0.0270558	0.0270558	0.0270558	0.0270558	0.0270558	0.0270558	0.0270558	0.0270558	0.0270558	0.0270558	0.0270558	0.0219148	0.0219148	0.0219148	0.0219148	0.0180271	0.0180271	0.0180271	0.0180271	0.0180271	0.0180271	0.0180271	0.0244047	0.0244047	0.0244047	0.0333564	0.0244047	0.0244047	0
01-002	0.0270558	0.0270558	0.0270558	0.0270558	0.0270558	0.0270558	0.0270558	0.0270558	0.0270558	0.0270558	0.0270558	0.0270558	0.0270558	0.0270558	0.0270558	0.0270558	0.0270558	0.0270558	0.0270558	0.0270558	0.0270558	0.0219148	0.0219148	0.0219148	0.0219148	0.0180271	0.0180271	0.0180271	0.0180271	0.0180271	0.0180271	0.0180271	0.0244047	0.0244047	0.0244047	0.0333564	0.0244047	0.0244047	1.32967e-15	1.32967e-15
01-039	0.0270558	0.0270558	0.0270558	0.0270558	0.0270558	0.0270558	0.0270558	0.0270558	0.0270558	0.0270558	0.0270558	0.0270558	0.0270558	0.0270558	0.0270558	0.0270558	0.0270558	0.0270558	0.0270558	0.0270558	0.0270558	0.0219148	0.0219148	0.0219148	0.0219148	0.0180271	0.0180271	0.0180271	0.0180271	0.0180271	0.0180271	0.0180271	0.0244047	0.0244047	0.0244047	0.0333564	0.0244047	0.0244047	1.32678e-15	1.32678e-15	6.61945e-16
01-019	0.0270558	0.0270558	0.0270558	0.0270558	0.0270558	0.0270558	0.0270558	0.0270558	0.0270558	0.0270558	0.0270558	0.0270558	0.0270558	0.0270558	0.0270558	0.0270558	0.0270558	0.0270558	0.0270558	0.0270558	0.0270558	0.0219148	0.0219148	0.0219148	0.0219148	0.0180271	0.0180271	0.0180271	0.0180271	0.0180271	0.0180271	0.0180271	0.0244047	0.0244047	0.0244047	0.0333564	0.0244047	0.0244047	1.32678e-15	1.32678e-15	6.61945e-16	0
01-005	0.0270558	0.0270558	0.0270558	0.0270558	0.0270558	0.0270558	0.0270558	0.0270558	0.0270558	0.0270558	0.0270558	0.0270558	0.0270558	0.0270558	0.0270558	0.0270558	0.0270558	0.0270558	0.0270558	0.0270558	0.0270558	0.0219148	0.0219148	0.0219148	0.0219148	0.0180271	0.0180271	0.0180271	0.0180271	0.0180271	0.0180271	0.0180271	0.0244047	0.0244047	0.0244047	0.0333564	0.0244047	0.0244047	1.32678e-15	1.32678e-15	6.61945e-16	0	0
Escherichia_fergusonii_MH304302	0.0256771	0.0256771	0.0256771	0.0256771	0.0256771	0.0256771	0.0256771	0.0256771	0.0256771	0.0256771	0.0256771	0.0256771	0.0256771	0.0256771	0.0256771	0.0256771	0.0256771	0.0256771	0.0256771	0.0256771	0.0256771	0.020536	0.020536	0.020536	0.020536	0.0166484	0.0166484	0.0166484	0.0166484	0.0166484	0.0166484	0.0166484	0.023026	0.023026	0.023026	0.0319777	0.023026	0.023026	0.00638157	0.00638157	0.00638157	0.00638157	0.00638157	0.00638157
Shigella_sonnei_EU009190.1	0.0269488	0.0269488	0.0269488	0.0269488	0.0269488	0.0269488	0.0269488	0.0269488	0.0269488	0.0269488	0.0269488	0.0269488	0.0269488	0.0269488	0.0269488	0.0269488	0.0269488	0.0269488	0.0269488	0.0269488	0.0269488	0.0218078	0.0218078	0.0218078	0.0218078	0.0179201	0.0179201	0.0179201	0.0179201	0.0179201	0.0179201	0.0179201	0.0242977	0.0242977	0.0242977	0.0332494	0.0242977	0.0242977	0.00765328	0.00765328	0.00765328	0.00765328	0.00765328	0.00765328	0.00127171
Escherichia_coli_MW025991	0.0256771	0.0256771	0.0256771	0.0256771	0.0256771	0.0256771	0.0256771	0.0256771	0.0256771	0.0256771	0.0256771	0.0256771	0.0256771	0.0256771	0.0256771	0.0256771	0.0256771	0.0256771	0.0256771	0.0256771	0.0256771	0.020536	0.020536	0.020536	0.020536	0.0166484	0.0166484	0.0166484	0.0166484	0.0166484	0.0166484	0.0166484	0.023026	0.023026	0.023026	0.0319777	0.023026	0.023026	0.00638157	0.00638157	0.00638157	0.00638157	0.00638157	0.00638157	9.97253e-16	0.00127171
01-154	0.0256771	0.0256771	0.0256771	0.0256771	0.0256771	0.0256771	0.0256771	0.0256771	0.0256771	0.0256771	0.0256771	0.0256771	0.0256771	0.0256771	0.0256771	0.0256771	0.0256771	0.0256771	0.0256771	0.0256771	0.0256771	0.020536	0.020536	0.020536	0.020536	0.0166484	0.0166484	0.0166484	0.0166484	0.0166484	0.0166484	0.0166484	0.023026	0.023026	0.023026	0.0319777	0.023026	0.023026	0.00638157	0.00638157	0.00638157	0.00638157	0.00638157	0.00638157	1.65631e-15	0.00127171	6.59054e-16
01-156	0.0256771	0.0256771	0.0256771	0.0256771	0.0256771	0.0256771	0.0256771	0.0256771	0.0256771	0.0256771	0.0256771	0.0256771	0.0256771	0.0256771	0.0256771	0.0256771	0.0256771	0.0256771	0.0256771	0.0256771	0.0256771	0.020536	0.020536	0.020536	0.020536	0.0166484	0.0166484	0.0166484	0.0166484	0.0166484	0.0166484	0.0166484	0.023026	0.023026	0.023026	0.0319777	0.023026	0.023026	0.00638157	0.00638157	0.00638157	0.00638157	0.00638157	0.00638157	1.65631e-15	0.00127171	6.59054e-16	0
01-155	0.0269499	0.0269499	0.0269499	0.0269499	0.0269499	0.0269499	0.0269499	0.0269499	0.0269499	0.0269499	0.0269499	0.0269499	0.0269499	0.0269499	0.0269499	0.0269499	0.0269499	0.0269499	0.0269499	0.0269499	0.0269499	0.0218089	0.0218089	0.0218089	0.0218089	0.0179212	0.0179212	0.0179212	0.0179212	0.0179212	0.0179212	0.0179212	0.0242988	0.0242988	0.0242988	0.0332505	0.0242988	0.0242988	0.00765443	0.00765443	0.00765443	0.00765443	0.00765443	0.00765443	0.00127287	0.00254458	0.00127287	0.00127287	0.00127287
01-157	0.0256771	0.0256771	0.0256771	0.0256771	0.0256771	0.0256771	0.0256771	0.0256771	0.0256771	0.0256771	0.0256771	0.0256771	0.0256771	0.0256771	0.0256771	0.0256771	0.0256771	0.0256771	0.0256771	0.0256771	0.0256771	0.020536	0.020536	0.020536	0.020536	0.0166484	0.0166484	0.0166484	0.0166484	0.0166484	0.0166484	0.0166484	0.023026	0.023026	0.023026	0.0319777	0.023026	0.023026	0.00638157	0.00638157	0.00638157	0.00638157	0.00638157	0.00638157	1.65631e-15	0.00127171	6.59054e-16	0	0
01-070	0.0596104	0.0596104	0.0596104	0.0596104	0.0596104	0.0596104	0.0596104	0.0596104	0.0596104	0.0596104	0.0596104	0.0596104	0.0596104	0.0596104	0.0596104	0.0596104	0.0596104	0.0596104	0.0596104	0.0596104	0.0596104	0.0544694	0.0544694	0.0544694	0.0544694	0.0505817	0.0505817	0.0505817	0.0505817	0.0505817	0.0505817	0.0505817	0.0569593	0.0569593	0.0569593	0.065911	0.0569593	0.0569593	0.0537156	0.0537156	0.0537156	0.0537156	0.0537156	0.0537156	0.0523369	0.0536086	0.0523369	0.0523369	0.0523369
01-008	0.0596104	0.0596104	0.0596104	0.0596104	0.0596104	0.0596104	0.0596104	0.0596104	0.0596104	0.0596104	0.0596104	0.0596104	0.0596104	0.0596104	0.0596104	0.0596104	0.0596104	0.0596104	0.0596104	0.0596104	0.0596104	0.0544694	0.0544694	0.0544694	0.0544694	0.0505817	0.0505817	0.0505817	0.0505817	0.0505817	0.0505817	0.0505817	0.0569593	0.0569593	0.0569593	0.065911	0.0569593	0.0569593	0.0537156	0.0537156	0.0537156	0.0537156	0.0537156	0.0537156	0.0523369	0.0536086	0.0523369	0.0523369	0.0523369
Morganella_morganii_KC456528	0.0596104	0.0596104	0.0596104	0.0596104	0.0596104	0.0596104	0.0596104	0.0596104	0.0596104	0.0596104	0.0596104	0.0596104	0.0596104	0.0596104	0.0596104	0.0596104	0.0596104	0.0596104	0.0596104	0.0596104	0.0596104	0.0544694	0.0544694	0.0544694	0.0544694	0.0505817	0.0505817	0.0505817	0.0505817	0.0505817	0.0505817	0.0505817	0.0569593	0.0569593	0.0569593	0.065911	0.0569593	0.0569593	0.0537156	0.0537156	0.0537156	0.0537156	0.0537156	0.0537156	0.0523369	0.0536086	0.0523369	0.0523369	0.0523369
01-084	0.0596104	0.0596104	0.0596104	0.0596104	0.0596104	0.0596104	0.0596104	0.0596104	0.0596104	0.0596104	0.0596104	0.0596104	0.0596104	0.0596104	0.0596104	0.0596104	0.0596104	0.0596104	0.0596104	0.0596104	0.0596104	0.0544694	0.0544694	0.0544694	0.0544694	0.0505817	0.0505817	0.0505817	0.0505817	0.0505817	0.0505817	0.0505817	0.0569593	0.0569593	0.0569593	0.065911	0.0569593	0.0569593	0.0537156	0.0537156	0.0537156	0.0537156	0.0537156	0.0537156	0.0523369	0.0536086	0.0523369	0.0523369	0.0523369
01-071	0.0596104	0.0596104	0.0596104	0.0596104	0.0596104	0.0596104	0.0596104	0.0596104	0.0596104	0.0596104	0.0596104	0.0596104	0.0596104	0.0596104	0.0596104	0.0596104	0.0596104	0.0596104	0.0596104	0.0596104	0.0596104	0.0544694	0.0544694	0.0544694	0.0544694	0.0505817	0.0505817	0.0505817	0.0505817	0.0505817	0.0505817	0.0505817	0.0569593	0.0569593	0.0569593	0.065911	0.0569593	0.0569593	0.0537156	0.0537156	0.0537156	0.0537156	0.0537156	0.0537156	0.0523369	0.0536086	0.0523369	0.0523369	0.0523369
01-073	0.0596104	0.0596104	0.0596104	0.0596104	0.0596104	0.0596104	0.0596104	0.0596104	0.0596104	0.0596104	0.0596104	0.0596104	0.0596104	0.0596104	0.0596104	0.0596104	0.0596104	0.0596104	0.0596104	0.0596104	0.0596104	0.0544694	0.0544694	0.0544694	0.0544694	0.0505817	0.0505817	0.0505817	0.0505817	0.0505817	0.0505817	0.0505817	0.0569593	0.0569593	0.0569593	0.065911	0.0569593	0.0569593	0.0537156	0.0537156	0.0537156	0.0537156	0.0537156	0.0537156	0.0523369	0.0536086	0.0523369	0.0523369	0.0523369
01-151	0.0596104	0.0596104	0.0596104	0.0596104	0.0596104	0.0596104	0.0596104	0.0596104	0.0596104	0.0596104	0.0596104	0.0596104	0.0596104	0.0596104	0.0596104	0.0596104	0.0596104	0.0596104	0.0596104	0.0596104	0.0596104	0.0544694	0.0544694	0.0544694	0.0544694	0.0505817	0.0505817	0.0505817	0.0505817	0.0505817	0.0505817	0.0505817	0.0569593	0.0569593	0.0569593	0.065911	0.0569593	0.0569593	0.0537156	0.0537156	0.0537156	0.0537156	0.0537156	0.0537156	0.0523369	0.0536086	0.0523369	0.0523369	0.0523369
01-112	0.0596104	0.0596104	0.0596104	0.0596104	0.0596104	0.0596104	0.0596104	0.0596104	0.0596104	0.0596104	0.0596104	0.0596104	0.0596104	0.0596104	0.0596104	0.0596104	0.0596104	0.0596104	0.0596104	0.0596104	0.0596104	0.0544694	0.0544694	0.0544694	0.0544694	0.0505817	0.0505817	0.0505817	0.0505817	0.0505817	0.0505817	0.0505817	0.0569593	0.0569593	0.0569593	0.065911	0.0569593	0.0569593	0.0537156	0.0537156	0.0537156	0.0537156	0.0537156	0.0537156	0.0523369	0.0536086	0.0523369	0.0523369	0.0523369
01-144	0.0596104	0.0596104	0.0596104	0.0596104	0.0596104	0.0596104	0.0596104	0.0596104	0.0596104	0.0596104	0.0596104	0.0596104	0.0596104	0.0596104	0.0596104	0.0596104	0.0596104	0.0596104	0.0596104	0.0596104	0.0596104	0.0544694	0.0544694	0.0544694	0.0544694	0.0505817	0.0505817	0.0505817	0.0505817	0.0505817	0.0505817	0.0505817	0.0569593	0.0569593	0.0569593	0.065911	0.0569593	0.0569593	0.0537156	0.0537156	0.0537156	0.0537156	0.0537156	0.0537156	0.0523369	0.0536086	0.0523369	0.0523369	0.0523369
01-165	0.0596104	0.0596104	0.0596104	0.0596104	0.0596104	0.0596104	0.0596104	0.0596104	0.0596104	0.0596104	0.0596104	0.0596104	0.0596104	0.0596104	0.0596104	0.0596104	0.0596104	0.0596104	0.0596104	0.0596104	0.0596104	0.0544694	0.0544694	0.0544694	0.0544694	0.0505817	0.0505817	0.0505817	0.0505817	0.0505817	0.0505817	0.0505817	0.0569593	0.0569593	0.0569593	0.065911	0.0569593	0.0569593	0.0537156	0.0537156	0.0537156	0.0537156	0.0537156	0.0537156	0.0523369	0.0536086	0.0523369	0.0523369	0.0523369
01-137	0.0596104	0.0596104	0.0596104	0.0596104	0.0596104	0.0596104	0.0596104	0.0596104	0.0596104	0.0596104	0.0596104	0.0596104	0.0596104	0.0596104	0.0596104	0.0596104	0.0596104	0.0596104	0.0596104	0.0596104	0.0596104	0.0544694	0.0544694	0.0544694	0.0544694	0.0505817	0.0505817	0.0505817	0.0505817	0.0505817	0.0505817	0.0505817	0.0569593	0.0569593	0.0569593	0.065911	0.0569593	0.0569593	0.0537156	0.0537156	0.0537156	0.0537156	0.0537156	0.0537156	0.0523369	0.0536086	0.0523369	0.0523369	0.0523369
01-166	0.0596104	0.0596104	0.0596104	0.0596104	0.0596104	0.0596104	0.0596104	0.0596104	0.0596104	0.0596104	0.0596104	0.0596104	0.0596104	0.0596104	0.0596104	0.0596104	0.0596104	0.0596104	0.0596104	0.0596104	0.0596104	0.0544694	0.0544694	0.0544694	0.0544694	0.0505817	0.0505817	0.0505817	0.0505817	0.0505817	0.0505817	0.0505817	0.0569593	0.0569593	0.0569593	0.065911	0.0569593	0.0569593	0.0537156	0.0537156	0.0537156	0.0537156	0.0537156	0.0537156	0.0523369	0.0536086	0.0523369	0.0523369	0.0523369
01-164	0.0596104	0.0596104	0.0596104	0.0596104	0.0596104	0.0596104	0.0596104	0.0596104	0.0596104	0.0596104	0.0596104	0.0596104	0.0596104	0.0596104	0.0596104	0.0596104	0.0596104	0.0596104	0.0596104	0.0596104	0.0596104	0.0544694	0.0544694	0.0544694	0.0544694	0.0505817	0.0505817	0.0505817	0.0505817	0.0505817	0.0505817	0.0505817	0.0569593	0.0569593	0.0569593	0.065911	0.0569593	0.0569593	0.0537156	0.0537156	0.0537156	0.0537156	0.0537156	0.0537156	0.0523369	0.0536086	0.0523369	0.0523369	0.0523369
01-170	0.0596104	0.0596104	0.0596104	0.0596104	0.0596104	0.0596104	0.0596104	0.0596104	0.0596104	0.0596104	0.0596104	0.0596104	0.0596104	0.0596104	0.0596104	0.0596104	0.0596104	0.0596104	0.0596104	0.0596104	0.0596104	0.0544694	0.0544694	0.0544694	0.0544694	0.0505817	0.0505817	0.0505817	0.0505817	0.0505817	0.0505817	0.0505817	0.0569593	0.0569593	0.0569593	0.065911	0.0569593	0.0569593	0.0537156	0.0537156	0.0537156	0.0537156	0.0537156	0.0537156	0.0523369	0.0536086	0.0523369	0.0523369	0.0523369
01-123	0.0596104	0.0596104	0.0596104	0.0596104	0.0596104	0.0596104	0.0596104	0.0596104	0.0596104	0.0596104	0.0596104	0.0596104	0.0596104	0.0596104	0.0596104	0.0596104	0.0596104	0.0596104	0.0596104	0.0596104	0.0596104	0.0544694	0.0544694	0.0544694	0.0544694	0.0505817	0.0505817	0.0505817	0.0505817	0.0505817	0.0505817	0.0505817	0.0569593	0.0569593	0.0569593	0.065911	0.0569593	0.0569593	0.0537156	0.0537156	0.0537156	0.0537156	0.0537156	0.0537156	0.0523369	0.0536086	0.0523369	0.0523369	0.0523369
01-099	0.0596104	0.0596104	0.0596104	0.0596104	0.0596104	0.0596104	0.0596104	0.0596104	0.0596104	0.0596104	0.0596104	0.0596104	0.0596104	0.0596104	0.0596104	0.0596104	0.0596104	0.0596104	0.0596104	0.0596104	0.0596104	0.0544694	0.0544694	0.0544694	0.0544694	0.0505817	0.0505817	0.0505817	0.0505817	0.0505817	0.0505817	0.0505817	0.0569593	0.0569593	0.0569593	0.065911	0.0569593	0.0569593	0.0537156	0.0537156	0.0537156	0.0537156	0.0537156	0.0537156	0.0523369	0.0536086	0.0523369	0.0523369	0.0523369
01-152	0.0596104	0.0596104	0.0596104	0.0596104	0.0596104	0.0596104	0.0596104	0.0596104	0.0596104	0.0596104	0.0596104	0.0596104	0.0596104	0.0596104	0.0596104	0.0596104	0.0596104	0.0596104	0.0596104	0.0596104	0.0596104	0.0544694	0.0544694	0.0544694	0.0544694	0.0505817	0.0505817	0.0505817	0.0505817	0.0505817	0.0505817	0.0505817	0.0569593	0.0569593	0.0569593	0.065911	0.0569593	0.0569593	0.0537156	0.0537156	0.0537156	0.0537156	0.0537156	0.0537156	0.0523369	0.0536086	0.0523369	0.0523369	0.0523369
01-176	0.0596104	0.0596104	0.0596104	0.0596104	0.0596104	0.0596104	0.0596104	0.0596104	0.0596104	0.0596104	0.0596104	0.0596104	0.0596104	0.0596104	0.0596104	0.0596104	0.0596104	0.0596104	0.0596104	0.0596104	0.0596104	0.0544694	0.0544694	0.0544694	0.0544694	0.0505817	0.0505817	0.0505817	0.0505817	0.0505817	0.0505817	0.0505817	0.0569593	0.0569593	0.0569593	0.065911	0.0569593	0.0569593	0.0537156	0.0537156	0.0537156	0.0537156	0.0537156	0.0537156	0.0523369	0.0536086	0.0523369	0.0523369	0.0523369
01-175	0.0596104	0.0596104	0.0596104	0.0596104	0.0596104	0.0596104	0.0596104	0.0596104	0.0596104	0.0596104	0.0596104	0.0596104	0.0596104	0.0596104	0.0596104	0.0596104	0.0596104	0.0596104	0.0596104	0.0596104	0.0596104	0.0544694	0.0544694	0.0544694	0.0544694	0.0505817	0.0505817	0.0505817	0.0505817	0.0505817	0.0505817	0.0505817	0.0569593	0.0569593	0.0569593	0.065911	0.0569593	0.0569593	0.0537156	0.0537156	0.0537156	0.0537156	0.0537156	0.0537156	0.0523369	0.0536086	0.0523369	0.0523369	0.0523369
01-167	0.0596104	0.0596104	0.0596104	0.0596104	0.0596104	0.0596104	0.0596104	0.0596104	0.0596104	0.0596104	0.0596104	0.0596104	0.0596104	0.0596104	0.0596104	0.0596104	0.0596104	0.0596104	0.0596104	0.0596104	0.0596104	0.0544694	0.0544694	0.0544694	0.0544694	0.0505817	0.0505817	0.0505817	0.0505817	0.0505817	0.0505817	0.0505817	0.0569593	0.0569593	0.0569593	0.065911	0.0569593	0.0569593	0.0537156	0.0537156	0.0537156	0.0537156	0.0537156	0.0537156	0.0523369	0.0536086	0.0523369	0.0523369	0.0523369
01-142	0.05834	0.05834	0.05834	0.05834	0.05834	0.05834	0.05834	0.05834	0.05834	0.05834	0.05834	0.05834	0.05834	0.05834	0.05834	0.05834	0.05834	0.05834	0.05834	0.05834	0.05834	0.053199	0.053199	0.053199	0.053199	0.0493113	0.0493113	0.0493113	0.0493113	0.0493113	0.0493113	0.0493113	0.0556889	0.0556889	0.0556889	0.0646406	0.0556889	0.0556889	0.0524452	0.0524452	0.0524452	0.0524452	0.0524452	0.0524452	0.0510665	0.0523382	0.0510665	0.0510665	0.0510665
01-062	0.0557974	0.0557974	0.0557974	0.0557974	0.0557974	0.0557974	0.0557974	0.0557974	0.0557974	0.0557974	0.0557974	0.0557974	0.0557974	0.0557974	0.0557974	0.0557974	0.0557974	0.0557974	0.0557974	0.0557974	0.0557974	0.0506564	0.0506564	0.0506564	0.0506564	0.0467687	0.0467687	0.0467687	0.0467687	0.0467687	0.0467687	0.0467687	0.0531463	0.0531463	0.0531463	0.062098	0.0531463	0.0531463	0.0499027	0.0499027	0.0499027	0.0499027	0.0499027	0.0499027	0.0485239	0.0497957	0.0485239	0.0485239	0.0485239
01-027	0.070434	0.070434	0.070434	0.070434	0.070434	0.070434	0.070434	0.070434	0.070434	0.070434	0.070434	0.070434	0.070434	0.070434	0.070434	0.070434	0.070434	0.070434	0.070434	0.070434	0.070434	0.065293	0.065293	0.065293	0.065293	0.0614053	0.0614053	0.0614053	0.0614053	0.0614053	0.0614053	0.0614053	0.0677829	0.0677829	0.0677829	0.0767346	0.0677829	0.0677829	0.0645393	0.0645393	0.0645393	0.0645393	0.0645393	0.0645393	0.0631605	0.0644323	0.0631605	0.0631605	0.0631605
Providencia_rettgeri_MW049114	0.070434	0.070434	0.070434	0.070434	0.070434	0.070434	0.070434	0.070434	0.070434	0.070434	0.070434	0.070434	0.070434	0.070434	0.070434	0.070434	0.070434	0.070434	0.070434	0.070434	0.070434	0.065293	0.065293	0.065293	0.065293	0.0614053	0.0614053	0.0614053	0.0614053	0.0614053	0.0614053	0.0614053	0.0677829	0.0677829	0.0677829	0.0767346	0.0677829	0.0677829	0.0645393	0.0645393	0.0645393	0.0645393	0.0645393	0.0645393	0.0631605	0.0644323	0.0631605	0.0631605	0.0631605
01-035	0.070434	0.070434	0.070434	0.070434	0.070434	0.070434	0.070434	0.070434	0.070434	0.070434	0.070434	0.070434	0.070434	0.070434	0.070434	0.070434	0.070434	0.070434	0.070434	0.070434	0.070434	0.065293	0.065293	0.065293	0.065293	0.0614053	0.0614053	0.0614053	0.0614053	0.0614053	0.0614053	0.0614053	0.0677829	0.0677829	0.0677829	0.0767346	0.0677829	0.0677829	0.0645393	0.0645393	0.0645393	0.0645393	0.0645393	0.0645393	0.0631605	0.0644323	0.0631605	0.0631605	0.0631605
01-060	0.070434	0.070434	0.070434	0.070434	0.070434	0.070434	0.070434	0.070434	0.070434	0.070434	0.070434	0.070434	0.070434	0.070434	0.070434	0.070434	0.070434	0.070434	0.070434	0.070434	0.070434	0.065293	0.065293	0.065293	0.065293	0.0614053	0.0614053	0.0614053	0.0614053	0.0614053	0.0614053	0.0614053	0.0677829	0.0677829	0.0677829	0.0767346	0.0677829	0.0677829	0.0645393	0.0645393	0.0645393	0.0645393	0.0645393	0.0645393	0.0631605	0.0644323	0.0631605	0.0631605	0.0631605
01-079	0.070434	0.070434	0.070434	0.070434	0.070434	0.070434	0.070434	0.070434	0.070434	0.070434	0.070434	0.070434	0.070434	0.070434	0.070434	0.070434	0.070434	0.070434	0.070434	0.070434	0.070434	0.065293	0.065293	0.065293	0.065293	0.0614053	0.0614053	0.0614053	0.0614053	0.0614053	0.0614053	0.0614053	0.0677829	0.0677829	0.0677829	0.0767346	0.0677829	0.0677829	0.0645393	0.0645393	0.0645393	0.0645393	0.0645393	0.0645393	0.0631605	0.0644323	0.0631605	0.0631605	0.0631605
01-052	0.070434	0.070434	0.070434	0.070434	0.070434	0.070434	0.070434	0.070434	0.070434	0.070434	0.070434	0.070434	0.070434	0.070434	0.070434	0.070434	0.070434	0.070434	0.070434	0.070434	0.070434	0.065293	0.065293	0.065293	0.065293	0.0614053	0.0614053	0.0614053	0.0614053	0.0614053	0.0614053	0.0614053	0.0677829	0.0677829	0.0677829	0.0767346	0.0677829	0.0677829	0.0645393	0.0645393	0.0645393	0.0645393	0.0645393	0.0645393	0.0631605	0.0644323	0.0631605	0.0631605	0.0631605
01-053	0.070434	0.070434	0.070434	0.070434	0.070434	0.070434	0.070434	0.070434	0.070434	0.070434	0.070434	0.070434	0.070434	0.070434	0.070434	0.070434	0.070434	0.070434	0.070434	0.070434	0.070434	0.065293	0.065293	0.065293	0.065293	0.0614053	0.0614053	0.0614053	0.0614053	0.0614053	0.0614053	0.0614053	0.0677829	0.0677829	0.0677829	0.0767346	0.0677829	0.0677829	0.0645393	0.0645393	0.0645393	0.0645393	0.0645393	0.0645393	0.0631605	0.0644323	0.0631605	0.0631605	0.0631605
01-075	0.070434	0.070434	0.070434	0.070434	0.070434	0.070434	0.070434	0.070434	0.070434	0.070434	0.070434	0.070434	0.070434	0.070434	0.070434	0.070434	0.070434	0.070434	0.070434	0.070434	0.070434	0.065293	0.065293	0.065293	0.065293	0.0614053	0.0614053	0.0614053	0.0614053	0.0614053	0.0614053	0.0614053	0.0677829	0.0677829	0.0677829	0.0767346	0.0677829	0.0677829	0.0645393	0.0645393	0.0645393	0.0645393	0.0645393	0.0645393	0.0631605	0.0644323	0.0631605	0.0631605	0.0631605
01-038	0.0703106	0.0703106	0.0703106	0.0703106	0.0703106	0.0703106	0.0703106	0.0703106	0.0703106	0.0703106	0.0703106	0.0703106	0.0703106	0.0703106	0.0703106	0.0703106	0.0703106	0.0703106	0.0703106	0.0703106	0.0703106	0.0651696	0.0651696	0.0651696	0.0651696	0.0612819	0.0612819	0.0612819	0.0612819	0.0612819	0.0612819	0.0612819	0.0676595	0.0676595	0.0676595	0.0766112	0.0676595	0.0676595	0.0644158	0.0644158	0.0644158	0.0644158	0.0644158	0.0644158	0.0630371	0.0643088	0.0630371	0.0630371	0.0630371
Proteus_mirabilis_MW767054	0.0703106	0.0703106	0.0703106	0.0703106	0.0703106	0.0703106	0.0703106	0.0703106	0.0703106	0.0703106	0.0703106	0.0703106	0.0703106	0.0703106	0.0703106	0.0703106	0.0703106	0.0703106	0.0703106	0.0703106	0.0703106	0.0651696	0.0651696	0.0651696	0.0651696	0.0612819	0.0612819	0.0612819	0.0612819	0.0612819	0.0612819	0.0612819	0.0676595	0.0676595	0.0676595	0.0766112	0.0676595	0.0676595	0.0644158	0.0644158	0.0644158	0.0644158	0.0644158	0.0644158	0.0630371	0.0643088	0.0630371	0.0630371	0.0630371
01-051	0.0703106	0.0703106	0.0703106	0.0703106	0.0703106	0.0703106	0.0703106	0.0703106	0.0703106	0.0703106	0.0703106	0.0703106	0.0703106	0.0703106	0.0703106	0.0703106	0.0703106	0.0703106	0.0703106	0.0703106	0.0703106	0.0651696	0.0651696	0.0651696	0.0651696	0.0612819	0.0612819	0.0612819	0.0612819	0.0612819	0.0612819	0.0612819	0.0676595	0.0676595	0.0676595	0.0766112	0.0676595	0.0676595	0.0644158	0.0644158	0.0644158	0.0644158	0.0644158	0.0644158	0.0630371	0.0643088	0.0630371	0.0630371	0.0630371
01-056	0.0703106	0.0703106	0.0703106	0.0703106	0.0703106	0.0703106	0.0703106	0.0703106	0.0703106	0.0703106	0.0703106	0.0703106	0.0703106	0.0703106	0.0703106	0.0703106	0.0703106	0.0703106	0.0703106	0.0703106	0.0703106	0.0651696	0.0651696	0.0651696	0.0651696	0.0612819	0.0612819	0.0612819	0.0612819	0.0612819	0.0612819	0.0612819	0.0676595	0.0676595	0.0676595	0.0766112	0.0676595	0.0676595	0.0644158	0.0644158	0.0644158	0.0644158	0.0644158	0.0644158	0.0630371	0.0643088	0.0630371	0.0630371	0.0630371
01-055	0.0703106	0.0703106	0.0703106	0.0703106	0.0703106	0.0703106	0.0703106	0.0703106	0.0703106	0.0703106	0.0703106	0.0703106	0.0703106	0.0703106	0.0703106	0.0703106	0.0703106	0.0703106	0.0703106	0.0703106	0.0703106	0.0651696	0.0651696	0.0651696	0.0651696	0.0612819	0.0612819	0.0612819	0.0612819	0.0612819	0.0612819	0.0612819	0.0676595	0.0676595	0.0676595	0.0766112	0.0676595	0.0676595	0.0644158	0.0644158	0.0644158	0.0644158	0.0644158	0.0644158	0.0630371	0.0643088	0.0630371	0.0630371	0.0630371
01-093	0.0703106	0.0703106	0.0703106	0.0703106	0.0703106	0.0703106	0.0703106	0.0703106	0.0703106	0.0703106	0.0703106	0.0703106	0.0703106	0.0703106	0.0703106	0.0703106	0.0703106	0.0703106	0.0703106	0.0703106	0.0703106	0.0651696	0.0651696	0.0651696	0.0651696	0.0612819	0.0612819	0.0612819	0.0612819	0.0612819	0.0612819	0.0612819	0.0676595	0.0676595	0.0676595	0.0766112	0.0676595	0.0676595	0.0644158	0.0644158	0.0644158	0.0644158	0.0644158	0.0644158	0.0630371	0.0643088	0.0630371	0.0630371	0.0630371
01-077	0.0703106	0.0703106	0.0703106	0.0703106	0.0703106	0.0703106	0.0703106	0.0703106	0.0703106	0.0703106	0.0703106	0.0703106	0.0703106	0.0703106	0.0703106	0.0703106	0.0703106	0.0703106	0.0703106	0.0703106	0.0703106	0.0651696	0.0651696	0.0651696	0.0651696	0.0612819	0.0612819	0.0612819	0.0612819	0.0612819	0.0612819	0.0612819	0.0676595	0.0676595	0.0676595	0.0766112	0.0676595	0.0676595	0.0644158	0.0644158	0.0644158	0.0644158	0.0644158	0.0644158	0.0630371	0.0643088	0.0630371	0.0630371	0.0630371
01-068	0.0703106	0.0703106	0.0703106	0.0703106	0.0703106	0.0703106	0.0703106	0.0703106	0.0703106	0.0703106	0.0703106	0.0703106	0.0703106	0.0703106	0.0703106	0.0703106	0.0703106	0.0703106	0.0703106	0.0703106	0.0703106	0.0651696	0.0651696	0.0651696	0.0651696	0.0612819	0.0612819	0.0612819	0.0612819	0.0612819	0.0612819	0.0612819	0.0676595	0.0676595	0.0676595	0.0766112	0.0676595	0.0676595	0.0644158	0.0644158	0.0644158	0.0644158	0.0644158	0.0644158	0.0630371	0.0643088	0.0630371	0.0630371	0.0630371
01-095	0.0703106	0.0703106	0.0703106	0.0703106	0.0703106	0.0703106	0.0703106	0.0703106	0.0703106	0.0703106	0.0703106	0.0703106	0.0703106	0.0703106	0.0703106	0.0703106	0.0703106	0.0703106	0.0703106	0.0703106	0.0703106	0.0651696	0.0651696	0.0651696	0.0651696	0.0612819	0.0612819	0.0612819	0.0612819	0.0612819	0.0612819	0.0612819	0.0676595	0.0676595	0.0676595	0.0766112	0.0676595	0.0676595	0.0644158	0.0644158	0.0644158	0.0644158	0.0644158	0.0644158	0.0630371	0.0643088	0.0630371	0.0630371	0.0630371
01-150	0.0703106	0.0703106	0.0703106	0.0703106	0.0703106	0.0703106	0.0703106	0.0703106	0.0703106	0.0703106	0.0703106	0.0703106	0.0703106	0.0703106	0.0703106	0.0703106	0.0703106	0.0703106	0.0703106	0.0703106	0.0703106	0.0651696	0.0651696	0.0651696	0.0651696	0.0612819	0.0612819	0.0612819	0.0612819	0.0612819	0.0612819	0.0612819	0.0676595	0.0676595	0.0676595	0.0766112	0.0676595	0.0676595	0.0644158	0.0644158	0.0644158	0.0644158	0.0644158	0.0644158	0.0630371	0.0643088	0.0630371	0.0630371	0.0630371
Koukoulia_aurantiaca_AB218877.1	0.196276	0.196276	0.196276	0.196276	0.196276	0.196276	0.196276	0.196276	0.196276	0.196276	0.196276	0.196276	0.196276	0.196276	0.196276	0.196276	0.196276	0.196276	0.196276	0.196276	0.196276	0.191135	0.191135	0.191135	0.191135	0.187247	0.187247	0.187247	0.187247	0.187247	0.187247	0.187247	0.193625	0.193625	0.193625	0.202576	0.193625	0.193625	0.190381	0.190381	0.190381	0.190381	0.190381	0.190381	0.189002	0.190274	0.189002	0.189002	0.189002
01-040	0.197545	0.197545	0.197545	0.197545	0.197545	0.197545	0.197545	0.197545	0.197545	0.197545	0.197545	0.197545	0.197545	0.197545	0.197545	0.197545	0.197545	0.197545	0.197545	0.197545	0.197545	0.192404	0.192404	0.192404	0.192404	0.188516	0.188516	0.188516	0.188516	0.188516	0.188516	0.188516	0.194894	0.194894	0.194894	0.203846	0.194894	0.194894	0.19165	0.19165	0.19165	0.19165	0.19165	0.19165	0.190272	0.191543	0.190272	0.190272	0.190272
Wohlfahrtiimonas_chitiniclastica_KC422630.1	0.205288	0.205288	0.205288	0.205288	0.205288	0.205288	0.205288	0.205288	0.205288	0.205288	0.205288	0.205288	0.205288	0.205288	0.205288	0.205288	0.205288	0.205288	0.205288	0.205288	0.205288	0.200147	0.200147	0.200147	0.200147	0.19626	0.19626	0.19626	0.19626	0.19626	0.19626	0.19626	0.202637	0.202637	0.202637	0.211589	0.202637	0.202637	0.199393	0.199393	0.199393	0.199393	0.199393	0.199393	0.198015	0.199286	0.198015	0.198015	0.198015
Ignatzschineria_larvae_DSM_13226_LC377580.1	0.196349	0.196349	0.196349	0.196349	0.196349	0.196349	0.196349	0.196349	0.196349	0.196349	0.196349	0.196349	0.196349	0.196349	0.196349	0.196349	0.196349	0.196349	0.196349	0.196349	0.196349	0.191208	0.191208	0.191208	0.191208	0.187321	0.187321	0.187321	0.187321	0.187321	0.187321	0.187321	0.193698	0.193698	0.193698	0.20265	0.193698	0.193698	0.190455	0.190455	0.190455	0.190455	0.190455	0.190455	0.189076	0.190348	0.189076	0.189076	0.189076
01-118	0.212289	0.212289	0.212289	0.212289	0.212289	0.212289	0.212289	0.212289	0.212289	0.212289	0.212289	0.212289	0.212289	0.212289	0.212289	0.212289	0.212289	0.212289	0.212289	0.212289	0.212289	0.207148	0.207148	0.207148	0.207148	0.20326	0.20326	0.20326	0.20326	0.20326	0.20326	0.20326	0.209638	0.209638	0.209638	0.21859	0.209638	0.209638	0.206394	0.206394	0.206394	0.206394	0.206394	0.206394	0.205016	0.206287	0.205016	0.205016	0.205016
Brucella_intermedia_MW538324	0.212289	0.212289	0.212289	0.212289	0.212289	0.212289	0.212289	0.212289	0.212289	0.212289	0.212289	0.212289	0.212289	0.212289	0.212289	0.212289	0.212289	0.212289	0.212289	0.212289	0.212289	0.207148	0.207148	0.207148	0.207148	0.20326	0.20326	0.20326	0.20326	0.20326	0.20326	0.20326	0.209638	0.209638	0.209638	0.21859	0.209638	0.209638	0.206394	0.206394	0.206394	0.206394	0.206394	0.206394	0.205016	0.206287	0.205016	0.205016	0.205016
Ochrobactrum_intermedium_MT372150	0.212289	0.212289	0.212289	0.212289	0.212289	0.212289	0.212289	0.212289	0.212289	0.212289	0.212289	0.212289	0.212289	0.212289	0.212289	0.212289	0.212289	0.212289	0.212289	0.212289	0.212289	0.207148	0.207148	0.207148	0.207148	0.20326	0.20326	0.20326	0.20326	0.20326	0.20326	0.20326	0.209638	0.209638	0.209638	0.21859	0.209638	0.209638	0.206394	0.206394	0.206394	0.206394	0.206394	0.206394	0.205016	0.206287	0.205016	0.205016	0.205016
01-097	0.262013	0.262013	0.262013	0.262013	0.262013	0.262013	0.262013	0.262013	0.262013	0.262013	0.262013	0.262013	0.262013	0.262013	0.262013	0.262013	0.262013	0.262013	0.262013	0.262013	0.262013	0.256872	0.256872	0.256872	0.256872	0.252984	0.252984	0.252984	0.252984	0.252984	0.252984	0.252984	0.259362	0.259362	0.259362	0.268313	0.259362	0.259362	0.256118	0.256118	0.256118	0.256118	0.256118	0.256118	0.254739	0.256011	0.254739	0.254739	0.254739
Paenalcaligenes_hermetiae_JN873915.1	0.262013	0.262013	0.262013	0.262013	0.262013	0.262013	0.262013	0.262013	0.262013	0.262013	0.262013	0.262013	0.262013	0.262013	0.262013	0.262013	0.262013	0.262013	0.262013	0.262013	0.262013	0.256872	0.256872	0.256872	0.256872	0.252984	0.252984	0.252984	0.252984	0.252984	0.252984	0.252984	0.259362	0.259362	0.259362	0.268313	0.259362	0.259362	0.256118	0.256118	0.256118	0.256118	0.256118	0.256118	0.254739	0.256011	0.254739	0.254739	0.254739
01-018	0.239813	0.239813	0.239813	0.239813	0.239813	0.239813	0.239813	0.239813	0.239813	0.239813	0.239813	0.239813	0.239813	0.239813	0.239813	0.239813	0.239813	0.239813	0.239813	0.239813	0.239813	0.234671	0.234671	0.234671	0.234671	0.230784	0.230784	0.230784	0.230784	0.230784	0.230784	0.230784	0.237161	0.237161	0.237161	0.246113	0.237161	0.237161	0.233918	0.233918	0.233918	0.233918	0.233918	0.233918	0.232539	0.233811	0.232539	0.232539	0.232539
01-042	0.239813	0.239813	0.239813	0.239813	0.239813	0.239813	0.239813	0.239813	0.239813	0.239813	0.239813	0.239813	0.239813	0.239813	0.239813	0.239813	0.239813	0.239813	0.239813	0.239813	0.239813	0.234671	0.234671	0.234671	0.234671	0.230784	0.230784	0.230784	0.230784	0.230784	0.230784	0.230784	0.237161	0.237161	0.237161	0.246113	0.237161	0.237161	0.233918	0.233918	0.233918	0.233918	0.233918	0.233918	0.232539	0.233811	0.232539	0.232539	0.232539
01-130	0.239813	0.239813	0.239813	0.239813	0.239813	0.239813	0.239813	0.239813	0.239813	0.239813	0.239813	0.239813	0.239813	0.239813	0.239813	0.239813	0.239813	0.239813	0.239813	0.239813	0.239813	0.234671	0.234671	0.234671	0.234671	0.230784	0.230784	0.230784	0.230784	0.230784	0.230784	0.230784	0.237161	0.237161	0.237161	0.246113	0.237161	0.237161	0.233918	0.233918	0.233918	0.233918	0.233918	0.233918	0.232539	0.233811	0.232539	0.232539	0.232539
Alcaligenes_faecalis_MN578054	0.239813	0.239813	0.239813	0.239813	0.239813	0.239813	0.239813	0.239813	0.239813	0.239813	0.239813	0.239813	0.239813	0.239813	0.239813	0.239813	0.239813	0.239813	0.239813	0.239813	0.239813	0.234671	0.234671	0.234671	0.234671	0.230784	0.230784	0.230784	0.230784	0.230784	0.230784	0.230784	0.237161	0.237161	0.237161	0.246113	0.237161	0.237161	0.233918	0.233918	0.233918	0.233918	0.233918	0.233918	0.232539	0.233811	0.232539	0.232539	0.232539
01-128	0.239813	0.239813	0.239813	0.239813	0.239813	0.239813	0.239813	0.239813	0.239813	0.239813	0.239813	0.239813	0.239813	0.239813	0.239813	0.239813	0.239813	0.239813	0.239813	0.239813	0.239813	0.234671	0.234671	0.234671	0.234671	0.230784	0.230784	0.230784	0.230784	0.230784	0.230784	0.230784	0.237161	0.237161	0.237161	0.246113	0.237161	0.237161	0.233918	0.233918	0.233918	0.233918	0.233918	0.233918	0.232539	0.233811	0.232539	0.232539	0.232539
01-094	0.239813	0.239813	0.239813	0.239813	0.239813	0.239813	0.239813	0.239813	0.239813	0.239813	0.239813	0.239813	0.239813	0.239813	0.239813	0.239813	0.239813	0.239813	0.239813	0.239813	0.239813	0.234671	0.234671	0.234671	0.234671	0.230784	0.230784	0.230784	0.230784	0.230784	0.230784	0.230784	0.237161	0.237161	0.237161	0.246113	0.237161	0.237161	0.233918	0.233918	0.233918	0.233918	0.233918	0.233918	0.232539	0.233811	0.232539	0.232539	0.232539
Alcaligenes_aquatilis_MT572474	0.239813	0.239813	0.239813	0.239813	0.239813	0.239813	0.239813	0.239813	0.239813	0.239813	0.239813	0.239813	0.239813	0.239813	0.239813	0.239813	0.239813	0.239813	0.239813	0.239813	0.239813	0.234671	0.234671	0.234671	0.234671	0.230784	0.230784	0.230784	0.230784	0.230784	0.230784	0.230784	0.237161	0.237161	0.237161	0.246113	0.237161	0.237161	0.233918	0.233918	0.233918	0.233918	0.233918	0.233918	0.232539	0.233811	0.232539	0.232539	0.232539
01-120	0.239813	0.239813	0.239813	0.239813	0.239813	0.239813	0.239813	0.239813	0.239813	0.239813	0.239813	0.239813	0.239813	0.239813	0.239813	0.239813	0.239813	0.239813	0.239813	0.239813	0.239813	0.234671	0.234671	0.234671	0.234671	0.230784	0.230784	0.230784	0.230784	0.230784	0.230784	0.230784	0.237161	0.237161	0.237161	0.246113	0.237161	0.237161	0.233918	0.233918	0.233918	0.233918	0.233918	0.233918	0.232539	0.233811	0.232539	0.232539	0.232539
01-104	0.239813	0.239813	0.239813	0.239813	0.239813	0.239813	0.239813	0.239813	0.239813	0.239813	0.239813	0.239813	0.239813	0.239813	0.239813	0.239813	0.239813	0.239813	0.239813	0.239813	0.239813	0.234671	0.234671	0.234671	0.234671	0.230784	0.230784	0.230784	0.230784	0.230784	0.230784	0.230784	0.237161	0.237161	0.237161	0.246113	0.237161	0.237161	0.233918	0.233918	0.233918	0.233918	0.233918	0.233918	0.232539	0.233811	0.232539	0.232539	0.232539
01-091	0.239813	0.239813	0.239813	0.239813	0.239813	0.239813	0.239813	0.239813	0.239813	0.239813	0.239813	0.239813	0.239813	0.239813	0.239813	0.239813	0.239813	0.239813	0.239813	0.239813	0.239813	0.234671	0.234671	0.234671	0.234671	0.230784	0.230784	0.230784	0.230784	0.230784	0.230784	0.230784	0.237161	0.237161	0.237161	0.246113	0.237161	0.237161	0.233918	0.233918	0.233918	0.233918	0.233918	0.233918	0.232539	0.233811	0.232539	0.232539	0.232539
01-115	0.239813	0.239813	0.239813	0.239813	0.239813	0.239813	0.239813	0.239813	0.239813	0.239813	0.239813	0.239813	0.239813	0.239813	0.239813	0.239813	0.239813	0.239813	0.239813	0.239813	0.239813	0.234671	0.234671	0.234671	0.234671	0.230784	0.230784	0.230784	0.230784	0.230784	0.230784	0.230784	0.237161	0.237161	0.237161	0.246113	0.237161	0.237161	0.233918	0.233918	0.233918	0.233918	0.233918	0.233918	0.232539	0.233811	0.232539	0.232539	0.232539
01-116	0.239813	0.239813	0.239813	0.239813	0.239813	0.239813	0.239813	0.239813	0.239813	0.239813	0.239813	0.239813	0.239813	0.239813	0.239813	0.239813	0.239813	0.239813	0.239813	0.239813	0.239813	0.234671	0.234671	0.234671	0.234671	0.230784	0.230784	0.230784	0.230784	0.230784	0.230784	0.230784	0.237161	0.237161	0.237161	0.246113	0.237161	0.237161	0.233918	0.233918	0.233918	0.233918	0.233918	0.233918	0.232539	0.233811	0.232539	0.232539	0.232539
01-119	0.239813	0.239813	0.239813	0.239813	0.239813	0.239813	0.239813	0.239813	0.239813	0.239813	0.239813	0.239813	0.239813	0.239813	0.239813	0.239813	0.239813	0.239813	0.239813	0.239813	0.239813	0.234671	0.234671	0.234671	0.234671	0.230784	0.230784	0.230784	0.230784	0.230784	0.230784	0.230784	0.237161	0.237161	0.237161	0.246113	0.237161	0.237161	0.233918	0.233918	0.233918	0.233918	0.233918	0.233918	0.232539	0.233811	0.232539	0.232539	0.232539
01-124	0.248756	0.248756	0.248756	0.248756	0.248756	0.248756	0.248756	0.248756	0.248756	0.248756	0.248756	0.248756	0.248756	0.248756	0.248756	0.248756	0.248756	0.248756	0.248756	0.248756	0.248756	0.243615	0.243615	0.243615	0.243615	0.239727	0.239727	0.239727	0.239727	0.239727	0.239727	0.239727	0.246105	0.246105	0.246105	0.255057	0.246105	0.246105	0.242861	0.242861	0.242861	0.242861	0.242861	0.242861	0.241482	0.242754	0.241482	0.241482	0.241482
Bordetella_tumulicola_NR_145922	0.224821	0.224821	0.224821	0.224821	0.224821	0.224821	0.224821	0.224821	0.224821	0.224821	0.224821	0.224821	0.224821	0.224821	0.224821	0.224821	0.224821	0.224821	0.224821	0.224821	0.224821	0.21968	0.21968	0.21968	0.21968	0.215792	0.215792	0.215792	0.215792	0.215792	0.215792	0.215792	0.22217	0.22217	0.22217	0.231121	0.22217	0.22217	0.218926	0.218926	0.218926	0.218926	0.218926	0.218926	0.217547	0.218819	0.217547	0.217547	0.217547
01-109	0.227366	0.227366	0.227366	0.227366	0.227366	0.227366	0.227366	0.227366	0.227366	0.227366	0.227366	0.227366	0.227366	0.227366	0.227366	0.227366	0.227366	0.227366	0.227366	0.227366	0.227366	0.222225	0.222225	0.222225	0.222225	0.218338	0.218338	0.218338	0.218338	0.218338	0.218338	0.218338	0.224715	0.224715	0.224715	0.233667	0.224715	0.224715	0.221471	0.221471	0.221471	0.221471	0.221471	0.221471	0.220093	0.221364	0.220093	0.220093	0.220093
Bordetella_muralis_NR_145920	0.228641	0.228641	0.228641	0.228641	0.228641	0.228641	0.228641	0.228641	0.228641	0.228641	0.228641	0.228641	0.228641	0.228641	0.228641	0.228641	0.228641	0.228641	0.228641	0.228641	0.228641	0.2235	0.2235	0.2235	0.2235	0.219612	0.219612	0.219612	0.219612	0.219612	0.219612	0.219612	0.22599	0.22599	0.22599	0.234942	0.22599	0.22599	0.222746	0.222746	0.222746	0.222746	0.222746	0.222746	0.221367	0.222639	0.221367	0.221367	0.221367
Azohydromonas_lata_AB188125.1	0.218409	0.218409	0.218409	0.218409	0.218409	0.218409	0.218409	0.218409	0.218409	0.218409	0.218409	0.218409	0.218409	0.218409	0.218409	0.218409	0.218409	0.218409	0.218409	0.218409	0.218409	0.213268	0.213268	0.213268	0.213268	0.20938	0.20938	0.20938	0.20938	0.20938	0.20938	0.20938	0.215758	0.215758	0.215758	0.22471	0.215758	0.215758	0.212514	0.212514	0.212514	0.212514	0.212514	0.212514	0.211136	0.212407	0.211136	0.211136	0.211136
[truncated: 69 more columns]

## Sheet: B) Firmicutes_MatrixOutput
Table S3B. Pairwise comparison of 16S rRNA sequences similarities of isolates and closest related type strains belonging to the phylum Firmicutes.
	01-061	Enterococcus_avium_MW475195	01-044	01-058	Enterococcus_gilvus_MK367701	01-048	Enterococcus_gallinarum_MW883023	01-102	01-100	Enterococcus_pallens_MG231264	01-059	01-082	Enterococcus_saccharolyticus_LC097072	01-049	01-015	Vagococcus_fluvialis_MT658641	01-098	Bacillus_wudalianchiensis_MK937834	01-085	Bacillus_badius_EU169170	Bacillus_velezensis_MW672323	01-174	Bacillus_subtilis_AB018487.1	01-149	01-065	01-013	Mammaliicoccus_sciuri_MW767055	01-173	01-172	Lysinibacillus_macroides_MW802177	Ruminococcaceae_bacterium_Marseille-P3449_LT631519.1	Neglecta_timonensis_NR_144736.1	Acutalibacter_muris_KR364749.1	Caproiciproducens_galactitolivorans_NR_145929.1	Neglecta_sp._LT897838	01-177	Uncultured_Ruminococcaceae_JN680608	Ruminococcus_albus_7_=_DSM_20455_AY445600.1	Ruminococcus_flavefaciens_AB849342.1	Eubacterium_siraeum_NR_118675.1	Clostridium_sulfidigenes_AY943861.1	Clostridium_leptum_AF262239.1	Clostridium_subterminale_AB538430.1	01-178
01-061
Enterococcus_avium_MW475195	1.23449e-05
01-044	1.85174e-05	1.85174e-05
01-058	2.46898e-05	2.46898e-05	1.85174e-05
Enterococcus_gilvus_MK367701	3.08623e-05	3.08623e-05	2.46898e-05	1.85174e-05
01-048	3.70348e-05	3.70348e-05	3.08623e-05	2.46898e-05	1.85174e-05
Enterococcus_gallinarum_MW883023	0.0224291	0.0224291	0.0224229	0.0224167	0.0224106	0.0224044
01-102	0.0224291	0.0224291	0.0224229	0.0224167	0.0224106	0.0224044	1.23449e-05
01-100	0.014511	0.014511	0.0145048	0.0144986	0.0144924	0.0144863	0.0303248	0.0303248
Enterococcus_pallens_MG231264	0.0145171	0.0145171	0.014511	0.0145048	0.0144986	0.0144924	0.030331	0.030331	1.85174e-05
01-059	0.0145233	0.0145233	0.0145171	0.014511	0.0145048	0.0144986	0.0303372	0.0303372	2.46898e-05	1.85174e-05
01-082	0.0145233	0.0145233	0.0145171	0.014511	0.0145048	0.0144986	0.0303372	0.0303372	2.46898e-05	1.85174e-05	1.23449e-05
Enterococcus_saccharolyticus_LC097072	0.0295935	0.0295935	0.0295873	0.0295812	0.029575	0.0295688	0.0112191	0.0112191	0.0374893	0.0374955	0.0375016	0.0375016
01-049	0.0302728	0.0302728	0.0302667	0.0302605	0.0302543	0.0302482	0.0118984	0.0118984	0.0381686	0.0381748	0.038181	0.038181	0.00949007
01-015	0.0515458	0.0515458	0.0515397	0.0515335	0.0515273	0.0515211	0.0440871	0.0440871	0.0594416	0.0594478	0.059454	0.059454	0.0512516	0.0519309
Vagococcus_fluvialis_MT658641	0.0525813	0.0525813	0.0525751	0.0525689	0.0525627	0.0525566	0.0451225	0.0451225	0.060477	0.0604832	0.0604894	0.0604894	0.052287	0.0529663	0.00106011
01-098	0.105008	0.105008	0.105002	0.104996	0.10499	0.104984	0.0975497	0.0975497	0.112904	0.11291	0.112917	0.112917	0.104714	0.105393	0.114969	0.116005
Bacillus_wudalianchiensis_MK937834	0.102912	0.102912	0.102906	0.102899	0.102893	0.102887	0.0954531	0.0954531	0.110808	0.110814	0.11082	0.11082	0.102618	0.103297	0.112873	0.113908	0.00210891
01-085	0.105015	0.105015	0.105008	0.105002	0.104996	0.10499	0.0975559	0.0975559	0.11291	0.112917	0.112923	0.112923	0.10472	0.1054	0.114976	0.116011	1.85174e-05	0.00211509
Bacillus_badius_EU169170	0.105015	0.105015	0.105008	0.105002	0.104996	0.10499	0.0975559	0.0975559	0.11291	0.112917	0.112923	0.112923	0.10472	0.1054	0.114976	0.116011	1.85174e-05	0.00211509	1.23449e-05
Bacillus_velezensis_MW672323	0.0987827	0.0987827	0.0987765	0.0987704	0.0987642	0.098758	0.091324	0.091324	0.106678	0.106685	0.106691	0.106691	0.0984884	0.0991678	0.108744	0.109779	0.0528347	0.0507381	0.0528409	0.0528409
01-174	0.0987889	0.0987889	0.0987827	0.0987765	0.0987704	0.0987642	0.0913302	0.0913302	0.106685	0.106691	0.106697	0.106697	0.0984946	0.0991739	0.10875	0.109785	0.0528409	0.0507443	0.052847	0.052847	1.85174e-05
Bacillus_subtilis_AB018487.1	0.0998342	0.0998342	0.099828	0.0998218	0.0998157	0.0998095	0.0923755	0.0923755	0.10773	0.107736	0.107742	0.107742	0.0995399	0.100219	0.109795	0.110831	0.0538862	0.0517896	0.0538923	0.0538923	0.00106382	0.00105764
01-149	0.097733	0.097733	0.0977269	0.0977207	0.0977145	0.0977083	0.0902743	0.0902743	0.105629	0.105635	0.105641	0.105641	0.0974388	0.0981181	0.107694	0.108729	0.051785	0.0496884	0.0517912	0.0517912	0.00106202	0.00106819	0.00211349
01-065	0.0943387	0.0943387	0.0943325	0.0943263	0.0943202	0.094314	0.08688	0.08688	0.102234	0.102241	0.102247	0.102247	0.0940444	0.0947237	0.1043	0.105335	0.0799927	0.0778962	0.0799989	0.0799989	0.073767	0.0737732	0.0748185	0.0727174
01-013	0.0943448	0.0943448	0.0943387	0.0943325	0.0943263	0.0943202	0.0868861	0.0868861	0.102241	0.102247	0.102253	0.102253	0.0940506	0.0947299	0.104306	0.105341	0.0799989	0.0779023	0.0800051	0.0800051	0.0737732	0.0737794	0.0748247	0.0727235	1.85174e-05
Mammaliicoccus_sciuri_MW767055	0.0943448	0.0943448	0.0943387	0.0943325	0.0943263	0.0943202	0.0868861	0.0868861	0.102241	0.102247	0.102253	0.102253	0.0940506	0.0947299	0.104306	0.105341	0.0799989	0.0779023	0.0800051	0.0800051	0.0737732	0.0737794	0.0748247	0.0727235	1.85174e-05	1.23449e-05
01-173	0.110482	0.110482	0.110475	0.110469	0.110463	0.110457	0.103023	0.103023	0.118377	0.118384	0.11839	0.11839	0.110187	0.110867	0.120443	0.121478	0.0787125	0.0766159	0.0787187	0.0787187	0.0724868	0.0724929	0.0735382	0.0714371	0.085466	0.0854722	0.0854722
01-172	0.110488	0.110488	0.110482	0.110475	0.110469	0.110463	0.103029	0.103029	0.118384	0.11839	0.118396	0.118396	0.110194	0.110873	0.120449	0.121484	0.0787187	0.0766221	0.0787248	0.0787248	0.0724929	0.0724991	0.0735444	0.0714433	0.0854722	0.0854783	0.0854783	1.85174e-05
Lysinibacillus_macroides_MW802177	0.110488	0.110488	0.110482	0.110475	0.110469	0.110463	0.103029	0.103029	0.118384	0.11839	0.118396	0.118396	0.110194	0.110873	0.120449	0.121484	0.0787187	0.0766221	0.0787248	0.0787248	0.0724929	0.0724991	0.0735444	0.0714433	0.0854722	0.0854783	0.0854783	1.85174e-05	1.23449e-05
Ruminococcaceae_bacterium_Marseille-P3449_LT631519.1	0.304703	0.304703	0.304697	0.304691	0.304685	0.304679	0.297245	0.297245	0.312599	0.312605	0.312612	0.312612	0.304409	0.305088	0.314664	0.3157	0.345587	0.34349	0.345593	0.345593	0.339361	0.339367	0.340413	0.338312	0.334917	0.334923	0.334923	0.35106	0.351066	0.351066
Neglecta_timonensis_NR_144736.1	0.300475	0.300475	0.300469	0.300463	0.300457	0.300451	0.293016	0.293016	0.308371	0.308377	0.308383	0.308383	0.300181	0.30086	0.310436	0.311472	0.341359	0.339262	0.341365	0.341365	0.335133	0.335139	0.336185	0.334083	0.330689	0.330695	0.330695	0.346832	0.346838	0.346838	0.0224831
Acutalibacter_muris_KR364749.1	0.302905	0.302905	0.302899	0.302893	0.302887	0.30288	0.295446	0.295446	0.310801	0.310807	0.310813	0.310813	0.302611	0.30329	0.312866	0.313902	0.343789	0.341692	0.343795	0.343795	0.337563	0.337569	0.338614	0.336513	0.333119	0.333125	0.333125	0.349262	0.349268	0.349268	0.0517706	0.0475424
Caproiciproducens_galactitolivorans_NR_145929.1	0.291174	0.291174	0.291168	0.291162	0.291156	0.29115	0.283716	0.283716	0.29907	0.299076	0.299083	0.299083	0.29088	0.29156	0.301135	0.302171	0.332058	0.329961	0.332064	0.332064	0.325832	0.325838	0.326884	0.324783	0.321388	0.321394	0.321394	0.337531	0.337537	0.337537	0.0865433	0.0823152	0.0847451
Neglecta_sp._LT897838	0.329123	0.329123	0.329117	0.329111	0.329105	0.329098	0.321664	0.321664	0.337019	0.337025	0.337031	0.337031	0.328829	0.329508	0.339084	0.34012	0.370007	0.36791	0.370013	0.370013	0.363781	0.363787	0.364832	0.362731	0.359337	0.359343	0.359343	0.37548	0.375486	0.375486	0.0910375	0.0868094	0.0892393	0.110963
01-177	0.33581	0.33581	0.335804	0.335798	0.335792	0.335786	0.328352	0.328352	0.343706	0.343712	0.343718	0.343718	0.335516	0.336195	0.345771	0.346807	0.376694	0.374597	0.3767	0.3767	0.370468	0.370474	0.37152	0.369418	0.366024	0.36603	0.36603	0.382167	0.382173	0.382173	0.0977246	0.0934964	0.0959264	0.11765	0.0399965
Uncultured_Ruminococcaceae_JN680608	0.315949	0.315949	0.315942	0.315936	0.31593	0.315924	0.30849	0.30849	0.323844	0.32385	0.323857	0.323857	0.315654	0.316334	0.32591	0.326945	0.356832	0.354736	0.356838	0.356838	0.350606	0.350613	0.351658	0.349557	0.346162	0.346169	0.346169	0.362305	0.362311	0.362311	0.0778629	0.0736347	0.0760646	0.0977885	0.0535733	0.0602603
Ruminococcus_albus_7_=_DSM_20455_AY445600.1	0.269117	0.269117	0.269111	0.269104	0.269098	0.269092	0.261658	0.261658	0.277012	0.277019	0.277025	0.277025	0.268822	0.269502	0.279078	0.280113	0.31	0.307904	0.310006	0.310006	0.303775	0.303781	0.304826	0.302725	0.29933	0.299337	0.299337	0.315473	0.31548	0.31548	0.150061	0.145833	0.148263	0.136533	0.174481	0.181168	0.161307
Ruminococcus_flavefaciens_AB849342.1	0.280226	0.280226	0.28022	0.280214	0.280208	0.280201	0.272767	0.272767	0.288122	0.288128	0.288134	0.288134	0.279932	0.280611	0.290187	0.291222	0.32111	0.319013	0.321116	0.321116	0.314884	0.31489	0.315935	0.313834	0.31044	0.310446	0.310446	0.326583	0.326589	0.326589	0.161171	0.156943	0.159373	0.147642	0.185591	0.192278	0.172416	0.091375
Eubacterium_siraeum_NR_118675.1	0.250586	0.250586	0.250579	0.250573	0.250567	0.250561	0.243127	0.243127	0.258481	0.258487	0.258494	0.258494	0.250291	0.250971	0.260547	0.261582	0.291469	0.289372	0.291475	0.291475	0.285243	0.28525	0.286295	0.284194	0.280799	0.280805	0.280805	0.296942	0.296948	0.296948	0.174323	0.170095	0.172525	0.160794	0.198743	0.20543	0.185568	0.138736	0.149846
Clostridium_sulfidigenes_AY943861.1	0.257501	0.257501	0.257495	0.257489	0.257483	0.257476	0.250042	0.250042	0.265397	0.265403	0.265409	0.265409	0.257207	0.257886	0.267462	0.268498	0.298385	0.296288	0.298391	0.298391	0.292159	0.292165	0.29321	0.291109	0.287715	0.287721	0.287721	0.303858	0.303864	0.303864	0.25628	0.252052	0.254482	0.242751	0.2807	0.287387	0.267525	0.220693	0.231803	0.202162
Clostridium_leptum_AF262239.1	0.270435	0.270435	0.270429	0.270423	0.270416	0.27041	0.262976	0.262976	0.278331	0.278337	0.278343	0.278343	0.270141	0.27082	0.280396	0.281431	0.311318	0.309222	0.311325	0.311325	0.305093	0.305099	0.306144	0.304043	0.300649	0.300655	0.300655	0.316792	0.316798	0.316798	0.269214	0.264986	0.267416	0.255685	0.293634	0.300321	0.280459	0.233627	0.244736	0.215096	0.0846051
Clostridium_subterminale_AB538430.1	0.195626	0.195626	0.19562	0.195614	0.195608	0.195602	0.188168	0.188168	0.203522	0.203528	0.203534	0.203534	0.195332	0.196011	0.205587	0.206623	0.23651	0.234413	0.236516	0.236516	0.230284	0.23029	0.231336	0.229235	0.22584	0.225846	0.225846	0.241983	0.241989	0.241989	0.27302	0.268792	0.271222	0.259491	0.29744	0.304127	0.284266	0.237434	0.248543	0.218903	0.225818	0.238752
01-178	0.195626	0.195626	0.19562	0.195614	0.195608	0.195602	0.188168	0.188168	0.203522	0.203528	0.203534	0.203534	0.195332	0.196011	0.205587	0.206623	0.23651	0.234413	0.236516	0.236516	0.230284	0.23029	0.231336	0.229235	0.22584	0.225846	0.225846	0.241983	0.241989	0.241989	0.27302	0.268792	0.271222	0.259491	0.29744	0.304127	0.284266	0.237434	0.248543	0.218903	0.225818	0.238752	1.23449e-05

## Sheet: C) Bacteroidetes_MatrixOutput
Table S3C. Pairwise comparison of 16S rRNA sequences similarities of isolates and closest related type strains belonging to the phylum Bacteroidetes.
	01-022	01-017	01-025	01-050	01-007	Myroides_odoratus_MK168622	01-014	01-026	01-021	01-004	Myroides_odoratimimus_EU373431.1	Myroides_xuanwuensis_MT311689.1	01-037	Myroides_profundi_KF318414.1	Flavobacterium_cloacae_KU746272.1	01-010	01-016	01-033	01-006	01-031	01-023	01-032	01-020	Sphingobacterium_lactis_FN908503	Sphingobacterium_chuzhouense_NR_153692	01-090	Sphingobacterium_terrae_NR_159334	Sphingobacterium_arenae_NR_125654.1
01-022
01-017	2.73286e-16
01-025	5.46571e-16	5.46571e-16
01-050	0.000902268	0.000902268	0.000902268
01-007	0.000902268	0.000902268	0.000902268	0
Myroides_odoratus_MK168622	0.00542756	0.00542756	0.00542756	0.00632983	0.00632983
01-014	0.0117834	0.0117834	0.0117834	0.0126857	0.0126857	0.0136156
01-026	0.0117834	0.0117834	0.0117834	0.0126857	0.0126857	0.0136156	2.73286e-16
01-021	0.0126859	0.0126859	0.0126859	0.0135881	0.0135881	0.014518	0.000902416	0.000902416
01-004	0.0117834	0.0117834	0.0117834	0.0126857	0.0126857	0.0136156	1.36643e-16	1.36643e-16	0.000902416
Myroides_odoratimimus_EU373431.1	0.0608556	0.0608556	0.0608556	0.0599533	0.0599533	0.0662831	0.072639	0.072639	0.0735414	0.072639
Myroides_xuanwuensis_MT311689.1	0.063565	0.063565	0.063565	0.0626628	0.0626628	0.0689926	0.0753485	0.0753485	0.0762509	0.0753485	0.00270944
01-037	0.0526968	0.0526968	0.0526968	0.0517946	0.0517946	0.0581244	0.0644803	0.0644803	0.0653827	0.0644803	0.012959	0.0156685
Myroides_profundi_KF318414.1	0.0503693	0.0503693	0.0503693	0.049467	0.049467	0.0557968	0.0621527	0.0621527	0.0630551	0.0621527	0.0240691	0.0267786	0.0159104
Flavobacterium_cloacae_KU746272.1	0.0938235	0.0938235	0.0938235	0.0929212	0.0929212	0.0992511	0.105607	0.105607	0.106509	0.105607	0.111925	0.114634	0.103766	0.101439
01-010	0.245152	0.245152	0.245152	0.244249	0.244249	0.250579	0.256935	0.256935	0.257838	0.256935	0.263253	0.265963	0.255094	0.252767	0.24817
01-016	0.245152	0.245152	0.245152	0.244249	0.244249	0.250579	0.256935	0.256935	0.257838	0.256935	0.263253	0.265963	0.255094	0.252767	0.24817	0
01-033	0.245152	0.245152	0.245152	0.244249	0.244249	0.250579	0.256935	0.256935	0.257838	0.256935	0.263253	0.265963	0.255094	0.252767	0.24817	1.54466e-16	1.54466e-16
01-006	0.245152	0.245152	0.245152	0.244249	0.244249	0.250579	0.256935	0.256935	0.257838	0.256935	0.263253	0.265963	0.255094	0.252767	0.24817	7.40149e-16	7.40149e-16	8.94614e-16
01-031	0.245152	0.245152	0.245152	0.244249	0.244249	0.250579	0.256935	0.256935	0.257838	0.256935	0.263253	0.265963	0.255094	0.252767	0.24817	1.07174e-15	1.07174e-15	1.2262e-15	3.31587e-16
01-023	0.245152	0.245152	0.245152	0.244249	0.244249	0.250579	0.256935	0.256935	0.257838	0.256935	0.263253	0.265963	0.255094	0.252767	0.24817	1.61284e-15	1.61284e-15	1.76731e-15	8.72692e-16	8.25323e-16
01-032	0.245152	0.245152	0.245152	0.244249	0.244249	0.250579	0.256935	0.256935	0.257838	0.256935	0.263253	0.265963	0.255094	0.252767	0.24817	1.61284e-15	1.61284e-15	1.76731e-15	8.72692e-16	8.25323e-16	2.73286e-16
01-020	0.246055	0.246055	0.246055	0.245152	0.245152	0.251482	0.257838	0.257838	0.25874	0.257838	0.264156	0.266865	0.255997	0.25367	0.249073	0.000902924	0.000902924	0.000902924	0.000902924	0.000902924	0.000902924	0.000902924
Sphingobacterium_lactis_FN908503	0.246957	0.246957	0.246957	0.246055	0.246055	0.252385	0.258741	0.258741	0.259643	0.258741	0.265059	0.267768	0.2569	0.254573	0.249976	0.00180571	0.00180571	0.00180571	0.00180571	0.00180571	0.00180571	0.00180571	0.00270864
Sphingobacterium_chuzhouense_NR_153692	0.266658	0.266658	0.266658	0.265756	0.265756	0.272085	0.278441	0.278441	0.279344	0.278441	0.284759	0.287469	0.276601	0.274273	0.269676	0.0998249	0.0998249	0.0998249	0.0998249	0.0998249	0.0998249	0.0998249	0.100728	0.101631
01-090	0.274467	0.274467	0.274467	0.273564	0.273564	0.279894	0.28625	0.28625	0.287152	0.28625	0.292568	0.295277	0.284409	0.282082	0.277485	0.107634	0.107634	0.107634	0.107634	0.107634	0.107634	0.107634	0.108537	0.109439	0.00950579
Sphingobacterium_terrae_NR_159334	0.270435	0.270435	0.270435	0.269533	0.269533	0.275862	0.282218	0.282218	0.283121	0.282218	0.288536	0.291246	0.280378	0.27805	0.273453	0.103602	0.103602	0.103602	0.103602	0.103602	0.103602	0.103602	0.104505	0.105408	0.00547409	0.00858688
Sphingobacterium_arenae_NR_125654.1	0.290779	0.290779	0.290779	0.289877	0.289877	0.296207	0.302563	0.302563	0.303465	0.302563	0.308881	0.31159	0.300722	0.298394	0.293797	0.123946	0.123946	0.123946	0.123946	0.123946	0.123946	0.123946	0.124849	0.125752	0.0497913	0.0576	0.0535683

## Sheet: D) Actinobactria_MatrixOutput
Table S3D. Pairwise comparison of 16S rRNA sequences similarities of isolates and closest related type strains belonging to the phylum Actionobacteria.
	01-131	Rhodococcus_pyridinivorans_MW680952	01-096	Dietzia_maris_AB211025	Dietzia_aerolata_NR_116932	01-126	01-043	01-024	Corynebacterium_stationis_NR_116558.1	Corynebacterium_aurimucosum_AY536426	Corynebacterium_nigricans_AF537608	01-045	Corynebacterium_glutamicum_CP059382	01-012	01-028	01-046	01-034	01-029	01-036	Corynebacterium_terpenotabidum_Y-11_AB004730.1	01-003	Corynebacterium_freneyi_EF462414	Corynebacterium_xerosis_FN564568	01-092	01-087	01-088	01-086	01-089	01-107	01-108	Leucobacter_holotrichiae_NR_148829	Leucobacter_komagatae_FJ544397	Leucobacter_kyeonggiensis_JQ039895.1	01-127	01-113	Microbacterium_resistens_MW471628.1	01-009	Microbacterium_sorbitolivorans_NR_153688	Microbacterium_amylolyticum_NR_118004.1	Microbacterium_sp._MN036393	01-030	Microbacterium_xinjiangensis_DQ923131	01-125	Brevibacterium_salitolerans_NR_117434	01-047-27f_1.ab1	Brevibacterium_album_NR_044126	01-117	Brevibacterium_metallicus_NR_169440	01-171
01-131
Rhodococcus_pyridinivorans_MW680952	0
01-096	0.0632695	0.0632695
Dietzia_maris_AB211025	0.0685597	0.0685597	0.00529022
Dietzia_aerolata_NR_116932	0.0653806	0.0653806	0.00211114	0.00740136
01-126	0.0653803	0.0653803	0.00211085	0.00740107	0.00211099
01-043	0.127214	0.127214	0.103114	0.108404	0.105225	0.105225
01-024	0.127214	0.127214	0.103114	0.108404	0.105225	0.105225	2.90017e-16
Corynebacterium_stationis_NR_116558.1	0.129109	0.129109	0.105009	0.110299	0.10712	0.107119	0.00211432	0.00211432
Corynebacterium_aurimucosum_AY536426	0.102932	0.102932	0.0788316	0.0841218	0.0809428	0.0809425	0.0746195	0.0746195	0.0765142
Corynebacterium_nigricans_AF537608	0.102932	0.102932	0.0788316	0.0841218	0.0809428	0.0809425	0.0746195	0.0746195	0.0765142	2.90017e-16
01-045	0.101879	0.101879	0.0777786	0.0830688	0.0798897	0.0798895	0.0735665	0.0735665	0.0754612	0.00105301	0.00105301
Corynebacterium_glutamicum_CP059382	0.114298	0.114298	0.0901976	0.0954878	0.0923088	0.0923085	0.0492651	0.0492651	0.0511598	0.0617033	0.0617033	0.0606502
01-012	0.111132	0.111132	0.0870316	0.0923218	0.0891428	0.0891425	0.0460991	0.0460991	0.0479938	0.0585373	0.0585373	0.0574843	0.00316599
01-028	0.111132	0.111132	0.0870316	0.0923218	0.0891428	0.0891425	0.0460991	0.0460991	0.0479938	0.0585373	0.0585373	0.0574843	0.00316599	0
01-046	0.112185	0.112185	0.0880845	0.0933747	0.0901957	0.0901954	0.047152	0.047152	0.0490467	0.0595902	0.0595902	0.0585371	0.00421888	0.00105289	0.00105289
01-034	0.111132	0.111132	0.0870316	0.0923218	0.0891428	0.0891425	0.0460991	0.0460991	0.0479938	0.0585373	0.0585373	0.0574843	0.00316599	0	0	0.00105289
01-029	0.112185	0.112185	0.0880845	0.0933747	0.0901957	0.0901954	0.047152	0.047152	0.0490467	0.0595902	0.0595902	0.0585371	0.00421888	0.00105289	0.00105289	0	0.00105289
01-036	0.111132	0.111132	0.0870316	0.0923218	0.0891428	0.0891425	0.0460991	0.0460991	0.0479938	0.0585373	0.0585373	0.0574843	0.00316599	0	0	0.00105289	0	0.00105289
Corynebacterium_terpenotabidum_Y-11_AB004730.1	0.103314	0.103314	0.0792136	0.0845038	0.0813247	0.0813244	0.0644803	0.0644803	0.0663751	0.0507192	0.0507192	0.0496662	0.0515641	0.0483981	0.0483981	0.049451	0.0483981	0.049451	0.0483981
01-003	0.103447	0.103447	0.0793466	0.0846368	0.0814577	0.0814574	0.0646133	0.0646133	0.0665081	0.0508522	0.0508522	0.0497992	0.0516971	0.0485311	0.0485311	0.049584	0.0485311	0.049584	0.0485311	0.00744263
Corynebacterium_freneyi_EF462414	0.0942365	0.0942365	0.0701361	0.0754264	0.0722473	0.072247	0.0795146	0.0795146	0.0814093	0.0552323	0.0552323	0.0541793	0.0665983	0.0634323	0.0634323	0.0644852	0.0634323	0.0644852	0.0634323	0.0556142	0.0557473
Corynebacterium_xerosis_FN564568	0.0942365	0.0942365	0.0701361	0.0754264	0.0722473	0.072247	0.0795146	0.0795146	0.0814093	0.0552323	0.0552323	0.0541793	0.0665983	0.0634323	0.0634323	0.0644852	0.0634323	0.0644852	0.0634323	0.0556142	0.0557473	0
01-092	0.09423	0.09423	0.0701297	0.0754199	0.0722408	0.0722405	0.0795081	0.0795081	0.0814029	0.0552259	0.0552259	0.0541729	0.0665919	0.0634259	0.0634259	0.0644788	0.0634259	0.0644788	0.0634259	0.0556078	0.0557408	0.00211451	0.00211451
01-087	0.09423	0.09423	0.0701297	0.0754199	0.0722408	0.0722405	0.0795081	0.0795081	0.0814029	0.0552259	0.0552259	0.0541729	0.0665919	0.0634259	0.0634259	0.0644788	0.0634259	0.0644788	0.0634259	0.0556078	0.0557408	0.00211451	0.00211451	0
01-088	0.09423	0.09423	0.0701297	0.0754199	0.0722408	0.0722405	0.0795081	0.0795081	0.0814029	0.0552259	0.0552259	0.0541729	0.0665919	0.0634259	0.0634259	0.0644788	0.0634259	0.0644788	0.0634259	0.0556078	0.0557408	0.00211451	0.00211451	0	0
01-086	0.09423	0.09423	0.0701297	0.0754199	0.0722408	0.0722405	0.0795081	0.0795081	0.0814029	0.0552259	0.0552259	0.0541729	0.0665919	0.0634259	0.0634259	0.0644788	0.0634259	0.0644788	0.0634259	0.0556078	0.0557408	0.00211451	0.00211451	2.90017e-16	2.90017e-16	2.90017e-16
01-089	0.09423	0.09423	0.0701297	0.0754199	0.0722408	0.0722405	0.0795081	0.0795081	0.0814029	0.0552259	0.0552259	0.0541729	0.0665919	0.0634259	0.0634259	0.0644788	0.0634259	0.0644788	0.0634259	0.0556078	0.0557408	0.00211451	0.00211451	2.90017e-16	2.90017e-16	2.90017e-16	2.90017e-16
01-107	0.186865	0.186865	0.162765	0.168055	0.164876	0.164876	0.203994	0.203994	0.205889	0.179712	0.179712	0.178659	0.191078	0.187912	0.187912	0.188965	0.187912	0.188965	0.187912	0.180094	0.180227	0.171017	0.171017	0.17101	0.17101	0.17101	0.17101	0.17101
01-108	0.186865	0.186865	0.162765	0.168055	0.164876	0.164876	0.203994	0.203994	0.205889	0.179712	0.179712	0.178659	0.191078	0.187912	0.187912	0.188965	0.187912	0.188965	0.187912	0.180094	0.180227	0.171017	0.171017	0.17101	0.17101	0.17101	0.17101	0.17101	2.90017e-16
Leucobacter_holotrichiae_NR_148829	0.183697	0.183697	0.159597	0.164887	0.161708	0.161707	0.200826	0.200826	0.202721	0.176544	0.176544	0.175491	0.18791	0.184744	0.184744	0.185797	0.184744	0.185797	0.184744	0.176926	0.177059	0.167848	0.167848	0.167842	0.167842	0.167842	0.167842	0.167842	0.0031683	0.0031683
Leucobacter_komagatae_FJ544397	0.186899	0.186899	0.162798	0.168088	0.164909	0.164909	0.204028	0.204028	0.205922	0.179745	0.179745	0.178692	0.191111	0.187945	0.187945	0.188998	0.187945	0.188998	0.187945	0.180127	0.18026	0.17105	0.17105	0.171043	0.171043	0.171043	0.171043	0.171043	0.0116622	0.0116622	0.0084939
Leucobacter_kyeonggiensis_JQ039895.1	0.182194	0.182194	0.158093	0.163384	0.160205	0.160204	0.199323	0.199323	0.201218	0.175041	0.175041	0.173988	0.186407	0.183241	0.183241	0.184293	0.183241	0.184293	0.183241	0.175422	0.175555	0.166345	0.166345	0.166339	0.166339	0.166339	0.166339	0.166339	0.0300367	0.0300367	0.0268684	0.03007
01-127	0.180188	0.180188	0.156088	0.161378	0.158199	0.158198	0.197317	0.197317	0.199212	0.173035	0.173035	0.171982	0.184401	0.181235	0.181235	0.182287	0.181235	0.182287	0.181235	0.173416	0.17355	0.164339	0.164339	0.164333	0.164333	0.164333	0.164333	0.164333	0.0740896	0.0740896	0.0709213	0.0741229	0.0694182
01-113	0.180188	0.180188	0.156088	0.161378	0.158199	0.158198	0.197317	0.197317	0.199212	0.173035	0.173035	0.171982	0.184401	0.181235	0.181235	0.182287	0.181235	0.182287	0.181235	0.173416	0.17355	0.164339	0.164339	0.164333	0.164333	0.164333	0.164333	0.164333	0.0740896	0.0740896	0.0709213	0.0741229	0.0694182	2.90017e-16
Microbacterium_resistens_MW471628.1	0.180197	0.180197	0.156096	0.161386	0.158207	0.158207	0.197326	0.197326	0.19922	0.173043	0.173043	0.17199	0.184409	0.181243	0.181243	0.182296	0.181243	0.182296	0.181243	0.173425	0.173558	0.164348	0.164348	0.164341	0.164341	0.164341	0.164341	0.164341	0.0740983	0.0740983	0.07093	0.0741316	0.0694269	0.00210793	0.00210793
01-009	0.205551	0.205551	0.181451	0.186741	0.183562	0.183562	0.22268	0.22268	0.224575	0.198398	0.198398	0.197345	0.209764	0.206598	0.206598	0.207651	0.206598	0.207651	0.206598	0.19878	0.198913	0.189702	0.189702	0.189696	0.189696	0.189696	0.189696	0.189696	0.0994528	0.0994528	0.0962845	0.0994861	0.0947813	0.0526383	0.0526383	0.0526471
Microbacterium_sorbitolivorans_NR_153688	0.204499	0.204499	0.180399	0.185689	0.18251	0.18251	0.221628	0.221628	0.223523	0.197346	0.197346	0.196293	0.208712	0.205546	0.205546	0.206599	0.205546	0.206599	0.205546	0.197728	0.197861	0.18865	0.18865	0.188644	0.188644	0.188644	0.188644	0.188644	0.098401	0.098401	0.0952327	0.0984342	0.0937295	0.0515865	0.0515865	0.0515952	0.00105182
Microbacterium_amylolyticum_NR_118004.1	0.217915	0.217915	0.193815	0.199105	0.195926	0.195926	0.235044	0.235044	0.236939	0.210762	0.210762	0.209709	0.222128	0.218962	0.218962	0.220015	0.218962	0.220015	0.218962	0.211144	0.211277	0.202066	0.202066	0.20206	0.20206	0.20206	0.20206	0.20206	0.111817	0.111817	0.108648	0.11185	0.107145	0.0650023	0.0650023	0.065011	0.0206112	0.0195594
Microbacterium_sp._MN036393	0.2123	0.2123	0.1882	0.19349	0.190311	0.190311	0.229429	0.229429	0.231324	0.205147	0.205147	0.204094	0.216513	0.213347	0.213347	0.2144	0.213347	0.2144	0.213347	0.205529	0.205662	0.196451	0.196451	0.196445	0.196445	0.196445	0.196445	0.196445	0.106202	0.106202	0.103034	0.106235	0.10153	0.0593874	0.0593874	0.0593961	0.0149962	0.0139444	0.00957466
01-030	0.2123	0.2123	0.1882	0.19349	0.190311	0.190311	0.229429	0.229429	0.231324	0.205147	0.205147	0.204094	0.216513	0.213347	0.213347	0.2144	0.213347	0.2144	0.213347	0.205529	0.205662	0.196451	0.196451	0.196445	0.196445	0.196445	0.196445	0.196445	0.106202	0.106202	0.103034	0.106235	0.10153	0.0593874	0.0593874	0.0593961	0.0149962	0.0139444	0.00957466	0
Microbacterium_xinjiangensis_DQ923131	0.218593	0.218593	0.194493	0.199783	0.196604	0.196603	0.235722	0.235722	0.237617	0.21144	0.21144	0.210387	0.222806	0.21964	0.21964	0.220693	0.21964	0.220693	0.21964	0.211822	0.211955	0.202744	0.202744	0.202738	0.202738	0.202738	0.202738	0.202738	0.112495	0.112495	0.109326	0.112528	0.107823	0.0656802	0.0656802	0.0656889	0.0212891	0.0202373	0.0101515	0.0102526	0.0102526
01-125	0.226049	0.226049	0.201949	0.207239	0.20406	0.20406	0.243178	0.243178	0.245073	0.218896	0.218896	0.217843	0.230262	0.227096	0.227096	0.228149	0.227096	0.228149	0.227096	0.219278	0.219411	0.210201	0.210201	0.210194	0.210194	0.210194	0.210194	0.210194	0.119951	0.119951	0.116783	0.119984	0.11528	0.0731366	0.0731366	0.0731453	0.0287455	0.0276937	0.0176079	0.017709	0.017709	0.0116497
Brevibacterium_salitolerans_NR_117434	0.157105	0.157105	0.133005	0.138295	0.135116	0.135116	0.174234	0.174234	0.176129	0.149952	0.149952	0.148899	0.161318	0.158152	0.158152	0.159205	0.158152	0.159205	0.158152	0.150334	0.150467	0.141256	0.141256	0.14125	0.14125	0.14125	0.14125	0.14125	0.104973	0.104973	0.101805	0.105006	0.100302	0.0982956	0.0982956	0.0983043	0.123659	0.122607	0.136023	0.130408	0.130408	0.136701	0.144157
01-047-27f_1.ab1	0.159219	0.159219	0.135119	0.140409	0.13723	0.137229	0.176348	0.176348	0.178243	0.152066	0.152066	0.151013	0.163432	0.160266	0.160266	0.161319	0.160266	0.161319	0.160266	0.152448	0.152581	0.14337	0.14337	0.143364	0.143364	0.143364	0.143364	0.143364	0.107087	0.107087	0.103918	0.10712	0.102415	0.100409	0.100409	0.100418	0.125773	0.124721	0.138137	0.132522	0.132522	0.138814	0.146271	0.00211375
Brevibacterium_album_NR_044126	0.160912	0.160912	0.136812	0.142102	0.138923	0.138923	0.178041	0.178041	0.179936	0.153759	0.153759	0.152706	0.165125	0.161959	0.161959	0.163012	0.161959	0.163012	0.161959	0.154141	0.154274	0.145063	0.145063	0.145057	0.145057	0.145057	0.145057	0.145057	0.10878	0.10878	0.105612	0.108813	0.104109	0.102103	0.102103	0.102111	0.127466	0.126414	0.13983	0.134215	0.134215	0.140508	0.147964	0.0063935	0.00850725
01-117	0.160276	0.160276	0.136176	0.141466	0.138287	0.138287	0.177405	0.177405	0.1793	0.153123	0.153123	0.15207	0.164489	0.161323	0.161323	0.162376	0.161323	0.162376	0.161323	0.153505	0.153638	0.144428	0.144428	0.144421	0.144421	0.144421	0.144421	0.144421	0.108144	0.108144	0.104976	0.108178	0.103473	0.101467	0.101467	0.101476	0.12683	0.125778	0.139194	0.133579	0.133579	0.139872	0.147328	0.00317128	0.0031729	0.00956478
Brevibacterium_metallicus_NR_169440	0.157589	0.157589	0.133489	0.138779	0.1356	0.1356	0.174718	0.174718	0.176613	0.150436	0.150436	0.149383	0.161802	0.158636	0.158636	0.159689	0.158636	0.159689	0.158636	0.150818	0.150951	0.141741	0.141741	0.141734	0.141734	0.141734	0.141734	0.141734	0.105457	0.105457	0.102289	0.10549	0.100786	0.0987797	0.0987797	0.0987884	0.124143	0.123091	0.136507	0.130892	0.130892	0.137185	0.144641	0.0142578	0.0163716	0.0180648	0.0174291
01-171	0.126906	0.126906	0.102806	0.108096	0.104917	0.104917	0.144035	0.144035	0.14593	0.119753	0.119753	0.1187	0.131119	0.127953	0.127953	0.129006	0.127953	0.129006	0.127953	0.120135	0.120268	0.111057	0.111057	0.111051	0.111051	0.111051	0.111051	0.111051	0.0978398	0.0978398	0.0946715	0.0978731	0.0931684	0.0911624	0.0911624	0.0911711	0.116526	0.115474	0.12889	0.123275	0.123275	0.129567	0.137024	0.0680797	0.0701935	0.0718867	0.071251	0.0685638
01-066	0.126906	0.126906	0.102806	0.108096	0.104917	0.104917	0.144035	0.144035	0.14593	0.119753	0.119753	0.1187	0.131119	0.127953	0.127953	0.129006	0.127953	0.129006	0.127953	0.120135	0.120268	0.111057	0.111057	0.111051	0.111051	0.111051	0.111051	0.111051	0.0978398	0.0978398	0.0946715	0.0978731	0.0931684	0.0911624	0.0911624	0.0911711	0.116526	0.115474	0.12889	0.123275	0.123275	0.129567	0.137024	0.0680797	0.0701935	0.0718867	0.071251	0.0685638	4.09045e-15
Kocuria_rhizophila_MF620068	0.126906	0.126906	0.102806	0.108096	0.104917	0.104917	0.144035	0.144035	0.14593	0.119753	0.119753	0.1187	0.131119	0.127953	0.127953	0.129006	0.127953	0.129006	0.127953	0.120135	0.120268	0.111057	0.111057	0.111051	0.111051	0.111051	0.111051	0.111051	0.0978398	0.0978398	0.0946715	0.0978731	0.0931684	0.0911624	0.0911624	0.0911711	0.116526	0.115474	0.12889	0.123275	0.123275	0.129567	0.137024	0.0680797	0.0701935	0.0718867	0.071251	0.0685638	3.0192e-14
[truncated: 2 more columns]
